# Supplementary material for: How liquids charge the superhydrophobic surfaces
Source: Nat Commun. 2024 Jun 4;15:4762. doi: 10.1038/s41467-024-49088-1 (PMC11150272; doi:10.1038/s41467-024-49088-1)
Supplement: Supplementary file 3 — Source Data [file 41467_2024_49088_MOESM3_ESM.xlsx]

## Sheet: Fig 3c
Carbon		Fluorine		Sulfur
Energy	PDOS	Energy	PDOS	Energy	PDOS
-37.0047	0	-37.0047	0	-37.0047	0
-36.9935	0	-36.9935	0	-36.9935	0
-35.7116	2.51998e-05	-35.8342	7.40047e-06	-18.4108	0.000101258
-35.7004	3.05999e-05	-35.823	9.29874e-06	-18.3997	0.00012566
-35.6893	3.7042e-05	-35.8119	1.16477e-05	-18.3885	0.000155459
-35.6781	4.47013e-05	-35.8007	1.45447e-05	-18.3774	0.000191728
-35.667	5.3777e-05	-35.7896	1.8106e-05	-18.3663	0.000235725
-35.6558	6.44946e-05	-35.7784	2.24694e-05	-18.3551	0.00028892
-35.6447	7.71083e-05	-35.7673	2.77977e-05	-18.3439	0.00035302
-35.6335	9.1903e-05	-35.7561	3.4283e-05	-18.3328	0.000430004
-35.6224	0.000109197	-35.745	4.21502e-05	-18.3217	0.000522151
-35.6112	0.000129342	-35.7339	5.16619e-05	-18.3105	0.000632078
-35.6001	0.000152729	-35.7227	6.31237e-05	-18.2994	0.000762774
-35.5889	0.000179784	-35.7116	7.68892e-05	-18.2882	0.000917639
-35.5778	0.000210977	-35.7004	9.3366e-05	-18.2771	0.0011
-35.5666	0.000246813	-35.6893	0.000113022	-18.2659	0.00132
-35.5555	0.000287841	-35.6781	0.000136392	-18.2548	0.00157
-35.5444	0.000334648	-35.667	0.000164083	-18.2436	0.00186
-35.5332	0.000387859	-35.6558	0.000196785	-18.2325	0.00221
-35.5221	0.000448137	-35.6447	0.000235272	-18.2213	0.00261
-35.5109	0.000516176	-35.6335	0.000280413	-18.2102	0.00307
-35.4998	0.000592702	-35.6224	0.000333179	-18.199	0.0036
-35.4886	0.000678462	-35.6112	0.000394646	-18.1879	0.00421
-35.4775	0.000774223	-35.6001	0.000466003	-18.1767	0.00491
-35.4663	0.000880758	-35.5889	0.000548555	-18.1656	0.00571
-35.4552	0.000998846	-35.5778	0.000643729	-18.1545	0.00662
-35.444	0.00113	-35.5666	0.000753072	-18.1433	0.00765
-35.4329	0.00127	-35.5555	0.000878256	-18.1321	0.00881
-35.4217	0.00143	-35.5444	0.00102	-18.121	0.01011
-35.4106	0.0016	-35.5332	0.00118	-18.1099	0.01158
-35.3994	0.00179	-35.5221	0.00137	-18.0987	0.01321
-35.3883	0.00199	-35.5109	0.00157	-18.0876	0.01503
-35.3771	0.00221	-35.4998	0.00181	-18.0764	0.01704
-35.366	0.00244	-35.4886	0.00207	-18.0653	0.01927
-35.3548	0.0027	-35.4775	0.00236	-18.0541	0.02172
-35.3437	0.00296	-35.4663	0.00269	-18.043	0.0244
-35.3325	0.00325	-35.4552	0.00305	-18.0318	0.02733
-35.3214	0.00355	-35.444	0.00345	-18.0207	0.03052
-35.3103	0.00386	-35.4329	0.00388	-18.0095	0.03397
-35.2991	0.0042	-35.4217	0.00436	-17.9984	0.0377
-35.288	0.00454	-35.4106	0.00489	-17.9872	0.0417
-35.2768	0.0049	-35.3994	0.00546	-17.9761	0.04599
-35.2657	0.00527	-35.3883	0.00607	-17.9649	0.05056
-35.2545	0.00565	-35.3771	0.00674	-17.9538	0.05541
-35.2434	0.00604	-35.366	0.00746	-17.9427	0.06054
-35.2322	0.00644	-35.3548	0.00822	-17.9315	0.06594
-35.2211	0.00684	-35.3437	0.00904	-17.9203	0.0716
-35.2099	0.00725	-35.3325	0.00991	-17.9092	0.0775
-35.1988	0.00765	-35.3214	0.01083	-17.8981	0.08363
-35.1876	0.00806	-35.3103	0.01179	-17.8869	0.08996
-35.1765	0.00845	-35.2991	0.0128	-17.8758	0.09648
-35.1653	0.00884	-35.288	0.01386	-17.8646	0.10314
-35.1542	0.00922	-35.2768	0.01495	-17.8535	0.10992
-35.143	0.00959	-35.2657	0.01609	-17.8423	0.11679
-35.1319	0.00994	-35.2545	0.01725	-17.8312	0.12369
-35.1208	0.01027	-35.2434	0.01844	-17.82	0.13061
-35.1096	0.01057	-35.2322	0.01966	-17.8089	0.13747
-35.0984	0.01086	-35.2211	0.02088	-17.7977	0.14426
-35.0873	0.01111	-35.2099	0.02212	-17.7866	0.1509
-35.0762	0.01134	-35.1988	0.02335	-17.7754	0.15737
-35.065	0.01153	-35.1876	0.02458	-17.7643	0.1636
-35.0539	0.0117	-35.1765	0.02579	-17.7531	0.16955
-35.0427	0.01182	-35.1653	0.02698	-17.742	0.17517
-35.0316	0.01192	-35.1542	0.02814	-17.7309	0.18042
-35.0204	0.01197	-35.143	0.02925	-17.7197	0.18524
-35.0093	0.01199	-35.1319	0.03032	-17.7085	0.18961
-34.9981	0.01199	-35.1208	0.03132	-17.6974	0.19348
-34.987	0.01197	-35.1096	0.03226	-17.6863	0.19681
-34.9758	0.01192	-35.0984	0.03312	-17.6751	0.19958
-34.9647	0.01182	-35.0873	0.0339	-17.664	0.20176
-34.9535	0.0117	-35.0762	0.0346	-17.6528	0.20334
-34.9424	0.01153	-35.065	0.03519	-17.6417	0.20429
-34.9312	0.01134	-35.0539	0.03569	-17.6305	0.20461
-34.9201	0.01111	-35.0427	0.03608	-17.6194	0.20461
-34.9089	0.01086	-35.0316	0.03636	-17.6082	0.20429
-34.8978	0.01057	-35.0204	0.03653	-17.5971	0.20334
-34.8867	0.01027	-35.0093	0.03659	-17.5859	0.20176
-34.8755	0.00994	-34.9981	0.03659	-17.5748	0.19958
-34.8644	0.00959	-34.987	0.03653	-17.5636	0.19681
-34.8532	0.00922	-34.9758	0.03636	-17.5525	0.19348
-34.8421	0.00885	-34.9647	0.03608	-17.5413	0.18961
-34.8309	0.00846	-34.9535	0.03569	-17.5302	0.18524
-34.8198	0.00806	-34.9424	0.03519	-17.5191	0.18042
-34.8086	0.00766	-34.9312	0.0346	-17.5079	0.17517
-34.7975	0.00726	-34.9201	0.03391	-17.4967	0.16955
-34.7863	0.00685	-34.9089	0.03313	-17.4856	0.1636
-34.7752	0.00645	-34.8978	0.03226	-17.4745	0.15737
-34.764	0.00606	-34.8867	0.03133	-17.4633	0.1509
-34.7529	0.00567	-34.8755	0.03032	-17.4522	0.14426
-34.7417	0.00529	-34.8644	0.02926	-17.441	0.13747
-34.7306	0.00493	-34.8532	0.02814	-17.4299	0.13061
-34.7194	0.00457	-34.8421	0.02699	-17.4187	0.12369
-34.7083	0.00423	-34.8309	0.0258	-17.4076	0.11679
-34.6972	0.00391	-34.8198	0.02459	-17.3964	0.10992
-34.686	0.0036	-34.8086	0.02337	-17.3853	0.10314
-34.6748	0.00331	-34.7975	0.02214	-17.3741	0.09648
-34.6637	0.00304	-34.7863	0.02091	-17.363	0.08996
-34.6526	0.00279	-34.7752	0.01968	-17.3518	0.08363
-34.6414	0.00255	-34.764	0.01848	-17.3407	0.0775
-34.6303	0.00234	-34.7529	0.01729	-17.3295	0.0716
-34.6191	0.00214	-34.7417	0.01614	-17.3184	0.06594
-34.608	0.00197	-34.7306	0.01502	-17.3072	0.06054
-34.5968	0.00181	-34.7194	0.01394	-17.2961	0.05541
-34.5857	0.00168	-34.7083	0.0129	-17.2849	0.05056
-34.5745	0.00156	-34.6972	0.01191	-17.2738	0.04599
-34.5634	0.00147	-34.686	0.01096	-17.2627	0.0417
-34.5522	0.00139	-34.6748	0.01007	-17.2515	0.0377
-34.5411	0.00133	-34.6637	0.00924	-17.2404	0.03397
-34.5299	0.0013	-34.6526	0.00846	-17.2292	0.03052
-34.5188	0.00128	-34.6414	0.00774	-17.2181	0.02733
-34.5076	0.00128	-34.6303	0.00707	-17.2069	0.0244
-34.4965	0.0013	-34.6191	0.00647	-17.1958	0.02172
-34.4853	0.00134	-34.608	0.00592	-17.1846	0.01927
-34.4742	0.0014	-34.5968	0.00543	-17.1735	0.01704
-34.4631	0.00148	-34.5857	0.005	-17.1623	0.01503
-34.4519	0.00158	-34.5745	0.00463	-17.1512	0.01321
-34.4408	0.00171	-34.5634	0.00431	-17.14	0.01158
-34.4296	0.00185	-34.5522	0.00405	-17.1289	0.01011
-34.4185	0.00201	-34.5411	0.00385	-17.1177	0.00881
-34.4073	0.00219	-34.5299	0.0037	-17.1066	0.00765
-34.3962	0.0024	-34.5188	0.00361	-17.0954	0.00662
-34.385	0.00263	-34.5076	0.00357	-17.0843	0.00571
-34.3739	0.00288	-34.4965	0.00359	-17.0731	0.00491
-34.3627	0.00315	-34.4853	0.00366	-17.062	0.00421
-34.3516	0.00344	-34.4742	0.00378	-17.0509	0.0036
-34.3404	0.00375	-34.4631	0.00396	-17.0397	0.00307
-34.3293	0.00409	-34.4519	0.00419	-17.0286	0.00261
-34.3181	0.00444	-34.4408	0.00448	-17.0174	0.00221
-34.307	0.00482	-34.4296	0.00482	-17.0063	0.00186
-34.2958	0.00522	-34.4185	0.00522	-16.9951	0.00157
-34.2847	0.00563	-34.4073	0.00567	-16.984	0.00132
-34.2736	0.00607	-34.3962	0.00617	-16.9728	0.0011
-34.2624	0.00653	-34.385	0.00673	-16.9617	0.000917641
-34.2512	0.007	-34.3739	0.00734	-16.9505	0.000762776
-34.2401	0.00749	-34.3627	0.00801	-16.9394	0.000632081
-34.229	0.00799	-34.3516	0.00873	-16.9282	0.000522155
-34.2178	0.00851	-34.3404	0.0095	-16.9171	0.000430008
-34.2067	0.00904	-34.3293	0.01032	-16.9059	0.000353026
-34.1955	0.00958	-34.3181	0.01119	-16.8948	0.000288926
-34.1844	0.01013	-34.307	0.0121	-16.8836	0.000235733
-34.1732	0.0107	-34.2958	0.01307	-16.8725	0.000191738
-34.1621	0.01127	-34.2847	0.01407	-16.8614	0.000155471
-34.1509	0.01184	-34.2736	0.01511	-16.8502	0.000125674
-34.1398	0.01242	-34.2624	0.01619	-16.8391	0.000101275
-34.1286	0.01301	-34.2512	0.01729	-16.8279	8.13618e-05
-34.1175	0.0136	-34.2401	0.01842	-16.1368	0.000104652
-34.1063	0.0142	-34.229	0.01958	-16.1256	0.000117008
-34.0952	0.0148	-34.2178	0.02075	-16.1145	0.000130624
-34.084	0.0154	-34.2067	0.02193	-16.1033	0.000145607
-34.0729	0.016	-34.1955	0.02312	-16.0922	0.000162069
-34.0618	0.0166	-34.1844	0.02431	-16.081	0.000180131
-34.0506	0.01721	-34.1732	0.0255	-16.0699	0.000199924
-34.0395	0.01782	-34.1621	0.02668	-16.0587	0.000221587
-34.0283	0.01843	-34.1509	0.02783	-16.0476	0.00024527
-34.0172	0.01906	-34.1398	0.02897	-16.0364	0.000271132
-34.006	0.01972	-34.1286	0.03008	-16.0253	0.000299348
-33.9949	0.02038	-34.1175	0.03116	-16.0142	0.0003301
-33.9837	0.02105	-34.1063	0.03221	-16.003	0.000363587
-33.9726	0.02171	-34.0952	0.03321	-15.9919	0.000400019
-33.9614	0.02239	-34.084	0.03417	-15.9807	0.000439621
-33.9503	0.02307	-34.0729	0.03509	-15.9696	0.000482632
-33.9391	0.02376	-34.0618	0.03595	-15.9584	0.000529304
-33.928	0.02445	-34.0506	0.03677	-15.9473	0.000579908
-33.9168	0.02515	-34.0395	0.03753	-15.9361	0.000634723
-33.9057	0.02586	-34.0283	0.03824	-15.925	0.000694033
-33.8945	0.02659	-34.0172	0.03894	-15.9138	0.000758135
-33.8834	0.02732	-34.006	0.03964	-15.9027	0.000827338
-33.8722	0.02806	-33.9949	0.04029	-15.8915	0.000901951
-33.8611	0.02881	-33.9837	0.04088	-15.8804	0.000982286
-33.8499	0.02958	-33.9726	0.04142	-15.8692	0.00107
-33.8388	0.03035	-33.9614	0.04191	-15.8581	0.00116
-33.8276	0.03115	-33.9503	0.04235	-15.8469	0.00126
-33.8165	0.03196	-33.9391	0.04275	-15.8358	0.00137
-33.8054	0.03279	-33.928	0.0431	-15.8247	0.00148
-33.7942	0.03363	-33.9168	0.04341	-15.8135	0.0016
-33.7831	0.0345	-33.9057	0.04367	-15.8024	0.00173
-33.7719	0.03539	-33.8945	0.04391	-15.7912	0.00186
-33.7608	0.03631	-33.8834	0.04411	-15.7801	0.00201
-33.7496	0.03726	-33.8722	0.04427	-15.7689	0.00216
-33.7385	0.03825	-33.8611	0.04441	-15.7578	0.00232
-33.7273	0.03927	-33.8499	0.04452	-15.7466	0.00249
-33.7162	0.04033	-33.8388	0.04462	-15.7355	0.00266
-33.705	0.04144	-33.8276	0.04469	-15.7243	0.00284
-33.6939	0.04261	-33.8165	0.04474	-15.7132	0.00303
-33.6827	0.04387	-33.8054	0.04478	-15.702	0.00323
-33.6716	0.04523	-33.7942	0.0448	-15.6909	0.00343
-33.6604	0.04666	-33.7831	0.04481	-15.6797	0.00363
-33.6493	0.04817	-33.7719	0.04481	-15.6686	0.00384
-33.6382	0.04976	-33.7608	0.04481	-15.6574	0.00405
-33.627	0.05144	-33.7496	0.0448	-15.6463	0.00426
-33.6159	0.05321	-33.7385	0.04479	-15.6351	0.00447
-33.6047	0.05508	-33.7273	0.04478	-15.624	0.00468
-33.5936	0.05707	-33.7162	0.04477	-15.6128	0.00489
-33.5824	0.05916	-33.705	0.04477	-15.6017	0.0051
-33.5713	0.06138	-33.6939	0.04477	-15.5906	0.0053
-33.5601	0.06373	-33.6827	0.04483	-15.5794	0.0055
-33.549	0.0662	-33.6716	0.04494	-15.5683	0.00569
-33.5378	0.06882	-33.6604	0.04507	-15.5571	0.00586
-33.5267	0.07158	-33.6493	0.04522	-15.546	0.00603
-33.5155	0.07448	-33.6382	0.04539	-15.5348	0.00619
-33.5044	0.07753	-33.627	0.04558	-15.5237	0.00633
-33.4932	0.08073	-33.6159	0.04579	-15.5125	0.00646
-33.4821	0.08408	-33.6047	0.04603	-15.5014	0.00658
-33.4709	0.08758	-33.5936	0.04631	-15.4902	0.00667
-33.4598	0.09124	-33.5824	0.04662	-15.4791	0.00675
-33.4486	0.09504	-33.5713	0.04697	-15.4679	0.00682
-33.4375	0.09898	-33.5601	0.04736	-15.4568	0.00686
-33.4263	0.10306	-33.549	0.04779	-15.4456	0.00689
-33.4152	0.10727	-33.5378	0.04827	-15.4345	0.0069
-33.404	0.1116	-33.5267	0.0488	-15.4233	0.0069
-33.3929	0.11604	-33.5155	0.04938	-15.4122	0.00689
-33.3818	0.12058	-33.5044	0.05002	-15.401	0.00686
-33.3706	0.12521	-33.4932	0.0507	-15.3899	0.00682
-33.3595	0.12991	-33.4821	0.05145	-15.3788	0.00676
-33.3483	0.13474	-33.4709	0.05225	-15.3676	0.00669
-33.3372	0.13968	-33.4598	0.0531	-15.3565	0.0066
-33.326	0.14463	-33.4486	0.05401	-15.3453	0.00649
-33.3149	0.14957	-33.4375	0.05498	-15.3342	0.00638
-33.3037	0.15449	-33.4263	0.056	-15.323	0.00626
-33.2926	0.15934	-33.4152	0.05706	-15.3119	0.00612
-33.2814	0.16412	-33.404	0.05817	-15.3007	0.00598
-33.2703	0.16879	-33.3929	0.05933	-15.2896	0.00584
-33.2591	0.17332	-33.3818	0.06052	-15.2784	0.00569
-33.248	0.17769	-33.3706	0.06174	-15.2673	0.00554
-33.2368	0.18187	-33.3595	0.063	-15.2561	0.00539
-33.2257	0.18582	-33.3483	0.06431	-15.245	0.00524
-33.2146	0.18953	-33.3372	0.06568	-15.2338	0.0051
-33.2034	0.19297	-33.326	0.06705	-15.2227	0.00496
-33.1923	0.19611	-33.3149	0.06843	-15.2115	0.00483
-33.1811	0.19893	-33.3037	0.06979	-15.2004	0.00471
-33.17	0.20139	-33.2926	0.07112	-15.1892	0.0046
-33.1588	0.20349	-33.2814	0.07243	-15.1781	0.00449
-33.1477	0.2053	-33.2703	0.0737	-15.1669	0.0044
-33.1365	0.2068	-33.2591	0.07492	-15.1558	0.00433
-33.1254	0.20788	-33.248	0.07607	-15.1447	0.00426
-33.1142	0.20852	-33.2368	0.07716	-15.1335	0.00421
-33.1031	0.20871	-33.2257	0.07817	-15.1224	0.00417
-33.0919	0.20844	-33.2146	0.07909	-15.1112	0.00415
-33.0808	0.20772	-33.2034	0.07991	-15.1001	0.00414
-33.0696	0.20663	-33.1923	0.08062	-15.0889	0.00414
-33.0585	0.20519	-33.1811	0.08122	-15.0778	0.00416
-33.0473	0.2033	-33.17	0.08169	-15.0666	0.00418
-33.0362	0.20095	-33.1588	0.08204	-15.0555	0.00422
-33.025	0.19816	-33.1477	0.08229	-15.0443	0.00426
-33.0139	0.19495	-33.1365	0.08243	-15.0332	0.00432
-33.0027	0.19133	-33.1254	0.08243	-15.022	0.00438
-32.9916	0.18733	-33.1142	0.08228	-15.0109	0.00444
-32.9804	0.18296	-33.1031	0.08197	-14.9997	0.00451
-32.9693	0.17836	-33.0919	0.08151	-14.9886	0.00458
-32.9582	0.17355	-33.0808	0.08089	-14.9774	0.00465
-32.947	0.16845	-33.0696	0.08015	-14.9663	0.00472
-32.9359	0.16311	-33.0585	0.0793	-14.9551	0.00479
-32.9247	0.15754	-33.0473	0.07829	-14.944	0.00485
-32.9136	0.15178	-33.0362	0.07713	-14.9329	0.00491
-32.9024	0.14587	-33.025	0.07583	-14.9217	0.00496
-32.8913	0.13983	-33.0139	0.07438	-14.9106	0.00501
-32.8801	0.1337	-33.0027	0.0728	-14.8994	0.00504
-32.869	0.12751	-32.9916	0.07109	-14.8883	0.00506
-32.8578	0.1213	-32.9804	0.06926	-14.8771	0.00508
-32.8467	0.11509	-32.9693	0.06736	-14.866	0.00508
-32.8355	0.10891	-32.9582	0.0654	-14.8548	0.00506
-32.8244	0.1028	-32.947	0.06335	-14.8437	0.00505
-32.8132	0.09677	-32.9359	0.06122	-14.8325	0.00502
-32.8021	0.09086	-32.9247	0.05902	-14.8214	0.00499
-32.791	0.08509	-32.9136	0.05677	-14.8102	0.00494
-32.7798	0.07946	-32.9024	0.05447	-14.7991	0.00488
-32.7687	0.07402	-32.8913	0.05213	-14.7879	0.0048
-32.7575	0.06876	-32.8801	0.04978	-14.7768	0.00472
-32.7464	0.0637	-32.869	0.04741	-14.7657	0.00462
-32.7352	0.05886	-32.8578	0.04504	-14.7545	0.00451
-32.7241	0.05423	-32.8467	0.04269	-14.7433	0.00439
-32.7129	0.04984	-32.8355	0.04035	-14.7322	0.00426
-32.7018	0.04567	-32.8244	0.03805	-14.7211	0.00413
-32.6906	0.04174	-32.8132	0.03578	-14.7099	0.00398
-32.6795	0.03805	-32.8021	0.03356	-14.6988	0.00383
-32.6683	0.03458	-32.791	0.0314	-14.6876	0.00368
-32.6572	0.03134	-32.7798	0.0293	-14.6765	0.00352
-32.646	0.02833	-32.7687	0.02727	-14.6653	0.00336
-32.6349	0.02554	-32.7575	0.02532	-14.6542	0.00319
-32.6237	0.02296	-32.7464	0.02344	-14.643	0.00303
-32.6126	0.02058	-32.7352	0.02164	-14.6319	0.00287
-32.6014	0.01839	-32.7241	0.01993	-14.6207	0.00271
-32.5903	0.0164	-32.7129	0.01831	-14.6096	0.00255
-32.5791	0.01457	-32.7018	0.01677	-14.5984	0.00239
-32.568	0.01292	-32.6906	0.01532	-14.5873	0.00224
-32.5568	0.01142	-32.6795	0.01395	-14.5761	0.0021
-32.5457	0.01006	-32.6683	0.01268	-14.565	0.00196
-32.5346	0.00884	-32.6572	0.01148	-14.5539	0.00182
-32.5234	0.00775	-32.646	0.01038	-14.5427	0.0017
-32.5123	0.00677	-32.6349	0.00935	-14.5315	0.00158
-32.5011	0.0059	-32.6237	0.0084	-14.5204	0.00146
-32.49	0.00513	-32.6126	0.00753	-14.5093	0.00136
-32.4788	0.00444	-32.6014	0.00673	-14.4981	0.00126
-32.4677	0.00384	-32.5903	0.00599	-14.487	0.00117
-32.4565	0.00331	-32.5791	0.00533	-14.4758	0.00109
-32.4454	0.00284	-32.568	0.00472	-14.4647	0.00101
-32.4342	0.00243	-32.5568	0.00417	-14.4535	0.00094239
-32.4231	0.00207	-32.5457	0.00368	-14.4424	0.000880928
-32.4119	0.00177	-32.5346	0.00323	-14.4312	0.000826203
-32.4008	0.0015	-32.5234	0.00283	-14.4201	0.000777925
-32.3896	0.00127	-32.5123	0.00247	-14.4089	0.000735774
-32.3785	0.00107	-32.5011	0.00215	-14.3978	0.000699408
-32.3674	0.000902023	-32.49	0.00187	-14.3866	0.000668469
-32.3562	0.000756913	-32.4788	0.00162	-14.3755	0.000642591
-32.3451	0.000633284	-32.4677	0.0014	-14.3643	0.000621406
-32.3339	0.000528291	-32.4565	0.00121	-14.3532	0.000604539
-32.3228	0.000439408	-32.4454	0.00104	-14.3421	0.000591632
-32.3116	0.000364403	-32.4342	0.000886254	-14.3309	0.000582333
-32.3005	0.000301309	-32.4231	0.00075609	-14.3198	0.000576306
-32.2893	0.000248403	-32.4119	0.000643734	-14.3086	0.000573235
-32.2782	0.000204181	-32.4008	0.000546481	-14.2975	0.000572822
-32.267	0.000167335	-32.3896	0.000462569	-14.2863	0.000574795
-32.2559	0.000136731	-32.3785	0.0003904	-14.2752	0.000578908
-32.2447	0.000111392	-32.3674	0.000328528	-14.264	0.000584939
-32.2336	9.04796e-05	-32.3562	0.000275653	-14.2529	0.000592696
-32.2224	7.18221e-05	-32.3451	0.00023061	-14.2417	0.000602012
-32.2113	5.80435e-05	-32.3339	0.000192361	-14.2306	0.000612749
-32.2001	4.67666e-05	-32.3228	0.000159984	-14.2194	0.000624825
-32.189	3.75666e-05	-32.3116	0.000132665	-14.2083	0.0006381
-32.1778	3.00852e-05	-32.3005	0.000109687	-14.1971	0.000652533
-32.1667	2.40208e-05	-32.2893	9.04212e-05	-14.186	0.000668788
-32.1555	1.91208e-05	-32.2782	7.4319e-05	-14.1748	0.000686832
-31.6539	2.54976e-05	-32.267	6.09034e-05	-14.1637	0.000705942
-31.6428	3.20379e-05	-32.2559	4.97617e-05	-14.1525	0.000726108
-31.6316	4.0131e-05	-32.2447	4.05376e-05	-14.1414	0.000747334
-31.6205	5.01125e-05	-32.2336	3.29252e-05	-14.1303	0.000769627
-31.6093	6.23826e-05	-32.2224	2.61042e-05	-14.1191	0.000793001
-31.5982	7.74161e-05	-32.2113	2.10962e-05	-14.108	0.000817466
-31.587	9.57745e-05	-32.2001	1.69975e-05	-14.0968	0.000843032
-31.5759	0.000118119	-32.189	1.36538e-05	-14.0857	0.000869701
-31.5647	0.000145224	-32.1778	1.09346e-05	-14.0745	0.000897463
-31.5536	0.000177996	-32.1667	8.73046e-06	-14.0634	0.000926298
-31.5424	0.000217487	-32.1555	6.94951e-06	-14.0522	0.000956169
-31.5313	0.000264915	-32.1444	4.96069e-06	-14.0411	0.000987022
-31.5202	0.000325397	-31.587	7.70008e-06	-14.0299	0.00102
-31.509	0.00039419	-31.5759	9.49652e-06	-14.0188	0.00105
-31.4978	0.000476068	-31.5647	1.16758e-05	-14.0076	0.00108
-31.4867	0.000573197	-31.5536	1.43105e-05	-13.9965	0.00112
-31.4756	0.000688039	-31.5424	1.74855e-05	-13.9853	0.00115
-31.4644	0.000823373	-31.5313	2.12986e-05	-13.9742	0.00119
-31.4533	0.000986481	-31.5202	2.61354e-05	-13.963	0.00122
-31.4421	0.00117	-31.509	3.16588e-05	-13.9519	0.00126
-31.431	0.00139	-31.4978	3.82321e-05	-13.9407	0.00129
-31.4198	0.00165	-31.4867	4.60292e-05	-13.9296	0.00132
-31.4087	0.00194	-31.4756	5.5247e-05	-13.9184	0.00136
-31.3975	0.00228	-31.4644	6.61086e-05	-13.9073	0.00139
-31.3864	0.00268	-31.4533	7.91536e-05	-13.8962	0.00142
-31.3752	0.00313	-31.4421	9.41676e-05	-13.885	0.00144
-31.3641	0.00364	-31.431	0.000111692	-13.8739	0.00147
-31.3529	0.00423	-31.4198	0.000132078	-13.8627	0.00149
-31.3418	0.0049	-31.4087	0.000155716	-13.8516	0.00152
-31.3306	0.00566	-31.3975	0.000183034	-13.8404	0.00154
-31.3195	0.00652	-31.3864	0.000214501	-13.8293	0.00155
-31.3084	0.00749	-31.3752	0.000250627	-13.8181	0.00157
-31.2972	0.00857	-31.3641	0.000291967	-13.807	0.00158
-31.286	0.00979	-31.3529	0.000339117	-13.7958	0.00159
-31.2749	0.01114	-31.3418	0.000392715	-13.7847	0.00159
-31.2638	0.01265	-31.3306	0.000453444	-13.7735	0.0016
-31.2526	0.01432	-31.3195	0.000522024	-13.7624	0.0016
-31.2415	0.01616	-31.3084	0.000599217	-13.7512	0.0016
-31.2303	0.01819	-31.2972	0.000685818	-13.7401	0.0016
-31.2192	0.02042	-31.286	0.000782655	-13.7289	0.0016
-31.208	0.02285	-31.2749	0.000890836	-13.7178	0.00159
-31.1969	0.02551	-31.2638	0.00101	-13.7066	0.00159
-31.1857	0.0284	-31.2526	0.00114	-13.6955	0.00158
-31.1746	0.03153	-31.2415	0.00129	-13.6844	0.00156
-31.1634	0.03491	-31.2303	0.00145	-13.6732	0.00155
-31.1523	0.03855	-31.2192	0.00163	-13.6621	0.00154
-31.1411	0.04246	-31.208	0.00182	-13.6509	0.00152
-31.13	0.04665	-31.1969	0.00203	-13.6398	0.00151
-31.1188	0.05111	-31.1857	0.00226	-13.6286	0.00149
-31.1077	0.05587	-31.1746	0.00251	-13.6175	0.00148
-31.0966	0.06091	-31.1634	0.00278	-13.6063	0.00146
-31.0854	0.06625	-31.1523	0.00306	-13.5952	0.00145
-31.0742	0.07188	-31.1411	0.00337	-13.584	0.00143
-31.0631	0.0778	-31.13	0.0037	-13.5729	0.00142
-31.052	0.08401	-31.1188	0.00405	-13.5617	0.00141
-31.0408	0.09051	-31.1077	0.00442	-13.5506	0.0014
-31.0297	0.09728	-31.0966	0.00482	-13.5394	0.00139
-31.0185	0.10433	-31.0854	0.00524	-13.5283	0.00138
-31.0074	0.11165	-31.0742	0.00568	-13.5171	0.00138
-30.9962	0.11922	-31.0631	0.00614	-13.506	0.00137
-30.9851	0.12703	-31.052	0.00662	-13.4948	0.00137
-30.9739	0.13508	-31.0408	0.00712	-13.4837	0.00137
-30.9628	0.14334	-31.0297	0.00764	-13.4726	0.00137
-30.9516	0.15181	-31.0185	0.00819	-13.4614	0.00137
-30.9405	0.16046	-31.0074	0.00875	-13.4503	0.00137
-30.9293	0.16928	-30.9962	0.00933	-13.4391	0.00137
-30.9182	0.17826	-30.9851	0.00992	-13.428	0.00137
-30.907	0.18736	-30.9739	0.01054	-13.4168	0.00138
-30.8959	0.19658	-30.9628	0.01116	-13.4057	0.00138
-30.8848	0.20589	-30.9516	0.0118	-13.3945	0.00138
-30.8736	0.21527	-30.9405	0.01245	-13.3834	0.00139
-30.8624	0.2247	-30.9293	0.01311	-13.3722	0.00139
-30.8513	0.23416	-30.9182	0.01378	-13.3611	0.00139
-30.8402	0.24362	-30.907	0.01445	-13.3499	0.00139
-30.829	0.25306	-30.8959	0.01513	-13.3388	0.00139
-30.8179	0.26265	-30.8848	0.01582	-13.3276	0.00139
-30.8067	0.27236	-30.8736	0.0165	-13.3165	0.00139
-30.7956	0.28196	-30.8624	0.01718	-13.3053	0.00138
-30.7844	0.29144	-30.8513	0.01787	-13.2942	0.00138
-30.7733	0.30075	-30.8402	0.01854	-13.283	0.00138
-30.7621	0.30987	-30.829	0.01922	-13.2719	0.00137
-30.751	0.31877	-30.8179	0.0199	-13.2607	0.00136
-30.7398	0.32741	-30.8067	0.02058	-13.2496	0.00135
-30.7287	0.33577	-30.7956	0.02126	-13.2385	0.00134
-30.7175	0.34381	-30.7844	0.02192	-13.2273	0.00133
-30.7064	0.35152	-30.7733	0.02257	-13.2162	0.00132
-30.6952	0.35885	-30.7621	0.02319	-13.205	0.0013
-30.6841	0.36578	-30.751	0.0238	-13.1939	0.00129
-30.673	0.3723	-30.7398	0.02438	-13.1827	0.00127
-30.6618	0.37837	-30.7287	0.02494	-13.1716	0.00125
-30.6506	0.38396	-30.7175	0.02548	-13.1604	0.00123
-30.6395	0.38907	-30.7064	0.02598	-13.1493	0.00121
-30.6284	0.39368	-30.6952	0.02646	-13.1381	0.00119
-30.6172	0.39777	-30.6841	0.0269	-13.127	0.00117
-30.6061	0.40132	-30.673	0.02731	-13.1158	0.00115
-30.5949	0.40454	-30.6618	0.02769	-13.1047	0.00113
-30.5838	0.40741	-30.6506	0.02803	-13.0935	0.00111
-30.5726	0.40973	-30.6395	0.02833	-13.0824	0.00109
-30.5615	0.4115	-30.6284	0.02859	-13.0712	0.00107
-30.5503	0.41274	-30.6172	0.02881	-13.0601	0.00106
-30.5392	0.41343	-30.6061	0.029	-13.0489	0.00104
-30.528	0.41383	-30.5949	0.02916	-13.0378	0.00102
-30.5169	0.41394	-30.5838	0.02929	-13.0267	0.00101
-30.5057	0.41356	-30.5726	0.02938	-13.0155	0.000990532
-30.4946	0.41272	-30.5615	0.02943	-13.0044	0.000976952
-30.4834	0.41144	-30.5503	0.02944	-12.9932	0.00096454
-30.4723	0.40975	-30.5392	0.02942	-12.9821	0.00095333
-30.4611	0.40768	-30.528	0.02937	-12.9709	0.000943355
-30.45	0.40529	-30.5169	0.02929	-12.9598	0.000934636
-30.4388	0.4026	-30.5057	0.02918	-12.9486	0.000927186
-30.4277	0.39966	-30.4946	0.02904	-12.9375	0.000921634
-30.4166	0.39653	-30.4834	0.02887	-12.9263	0.000917972
-30.4054	0.39324	-30.4723	0.02866	-12.9152	0.000915555
-30.3943	0.38986	-30.4611	0.02842	-12.904	0.00091436
-30.3831	0.38644	-30.45	0.02816	-12.8929	0.000914361
-30.372	0.38302	-30.4388	0.02788	-12.8817	0.000915533
-30.3608	0.37967	-30.4277	0.02758	-12.8706	0.000917848
-30.3497	0.37662	-30.4166	0.02726	-12.8595	0.000921272
-30.3385	0.37395	-30.4054	0.02692	-12.8483	0.000925744
-30.3274	0.37148	-30.3943	0.02658	-12.8371	0.00093131
-30.3162	0.36926	-30.3831	0.02622	-12.826	0.000937905
-30.3051	0.36733	-30.372	0.02587	-12.8149	0.000945507
-30.2939	0.36573	-30.3608	0.02551	-12.8037	0.000954099
-30.2828	0.36448	-30.3497	0.02517	-12.7926	0.000963664
-30.2716	0.36362	-30.3385	0.02485	-12.7814	0.00097419
-30.2605	0.36317	-30.3274	0.02454	-12.7703	0.000985669
-30.2493	0.36315	-30.3162	0.02424	-12.7591	0.000998091
-30.2382	0.36357	-30.3051	0.02396	-12.748	0.00101
-30.227	0.36444	-30.2939	0.02369	-12.7368	0.00103
-30.2159	0.36576	-30.2828	0.02344	-12.7257	0.00104
-30.2048	0.36753	-30.2716	0.02321	-12.7145	0.00106
-30.1936	0.36974	-30.2605	0.023	-12.7034	0.00107
-30.1825	0.37238	-30.2493	0.02281	-12.6922	0.00109
-30.1713	0.37542	-30.2382	0.02265	-12.6811	0.00111
-30.1602	0.37884	-30.227	0.02251	-12.6699	0.00113
-30.149	0.38262	-30.2159	0.0224	-12.6588	0.00115
-30.1379	0.3867	-30.2048	0.02231	-12.6477	0.00118
-30.1267	0.39106	-30.1936	0.02225	-12.6365	0.0012
-30.1156	0.39565	-30.1825	0.0222	-12.6253	0.00122
-30.1044	0.40042	-30.1713	0.02218	-12.6142	0.00125
-30.0933	0.40531	-30.1602	0.02219	-12.6031	0.00127
-30.0821	0.41049	-30.149	0.02221	-12.5919	0.0013
-30.071	0.41588	-30.1379	0.02225	-12.5808	0.00133
-30.0598	0.42122	-30.1267	0.0223	-12.5696	0.00135
-30.0487	0.42645	-30.1156	0.02237	-12.5585	0.00138
-30.0375	0.43151	-30.1044	0.02245	-12.5473	0.00141
-30.0264	0.43632	-30.0933	0.02253	-12.5362	0.00144
-30.0153	0.44083	-30.0821	0.02264	-12.525	0.00146
-30.0041	0.44497	-30.071	0.02276	-12.5139	0.00149
-29.993	0.44868	-30.0598	0.02288	-12.5027	0.00152
-29.9818	0.45191	-30.0487	0.02299	-12.4916	0.00154
-29.9707	0.4546	-30.0375	0.0231	-12.4804	0.00156
-29.9595	0.4567	-30.0264	0.0232	-12.4693	0.00159
-29.9484	0.45817	-30.0153	0.02329	-12.4581	0.00161
-29.9372	0.45896	-30.0041	0.02336	-12.447	0.00162
-29.9261	0.45924	-29.993	0.02341	-12.4359	0.00164
-29.9149	0.45899	-29.9818	0.02344	-12.4247	0.00165
-29.9038	0.45797	-29.9707	0.02345	-12.4136	0.00167
-29.8926	0.45615	-29.9595	0.02343	-12.4024	0.00167
-29.8815	0.45353	-29.9484	0.02339	-12.3913	0.00168
-29.8703	0.45009	-29.9372	0.02331	-12.3801	0.00168
-29.8592	0.44603	-29.9261	0.02321	-12.369	0.00168
-29.848	0.44136	-29.9149	0.02309	-12.3578	0.00168
-29.8369	0.43588	-29.9038	0.02294	-12.3467	0.00167
-29.8257	0.4296	-29.8926	0.02275	-12.3355	0.00167
-29.8146	0.42255	-29.8815	0.02252	-12.3244	0.00165
-29.8035	0.41476	-29.8703	0.02226	-12.3132	0.00164
-29.7923	0.40624	-29.8592	0.02198	-12.3021	0.00162
-29.7812	0.39705	-29.848	0.02167	-12.2909	0.00161
-29.77	0.38723	-29.8369	0.02132	-12.2798	0.00158
-29.7589	0.37681	-29.8257	0.02094	-12.2686	0.00156
-29.7477	0.36586	-29.8146	0.02053	-12.2575	0.00153
-29.7366	0.35463	-29.8035	0.02009	-12.2463	0.0015
-29.7254	0.34318	-29.7923	0.01962	-12.2352	0.00147
-29.7143	0.33135	-29.7812	0.01912	-12.2241	0.00143
-29.7031	0.31922	-29.77	0.01859	-12.2129	0.00139
-29.692	0.30683	-29.7589	0.01805	-12.2018	0.00135
-29.6808	0.29424	-29.7477	0.01748	-12.1906	0.00131
-29.6697	0.28152	-29.7366	0.0169	-12.1795	0.00127
-29.6585	0.26872	-29.7254	0.01631	-12.1683	0.00122
-29.6474	0.25589	-29.7143	0.01571	-12.1572	0.00118
-29.6362	0.24311	-29.7031	0.0151	-12.146	0.00113
-29.6251	0.23041	-29.692	0.01448	-12.1349	0.00108
-29.6139	0.21785	-29.6808	0.01386	-12.1237	0.00104
-29.6028	0.20547	-29.6697	0.01324	-12.1126	0.000989231
-29.5917	0.19333	-29.6585	0.01261	-12.1014	0.000942902
-29.5805	0.18146	-29.6474	0.01199	-12.0903	0.000897192
-29.5694	0.1699	-29.6362	0.01137	-12.0791	0.000852317
-29.5582	0.15868	-29.6251	0.01075	-12.068	0.000808664
-29.5471	0.14783	-29.6139	0.01015	-12.0568	0.000766411
-29.5359	0.13737	-29.6028	0.00956	-12.0457	0.00072552
-29.5248	0.12733	-29.5917	0.00898	-12.0345	0.000686127
-29.5136	0.11773	-29.5805	0.00842	-12.0234	0.000648343
-29.5025	0.10857	-29.5694	0.00787	-12.0122	0.000612251
-29.4913	0.09987	-29.5582	0.00734	-12.0011	0.000577941
-29.4802	0.09162	-29.5471	0.00683	-11.99	0.000545453
-29.469	0.08384	-29.5359	0.00634	-11.9788	0.000514818
-29.4579	0.07652	-29.5248	0.00587	-11.9677	0.00048605
-29.4467	0.06966	-29.5136	0.00542	-11.9565	0.000459146
-29.4356	0.06324	-29.5025	0.00499	-11.9454	0.000434089
-29.4244	0.05726	-29.4913	0.00459	-11.9342	0.000410847
-29.4133	0.05171	-29.4802	0.0042	-11.9231	0.000389377
-29.4021	0.04657	-29.469	0.00384	-11.9119	0.000369623
-29.391	0.04183	-29.4579	0.0035	-11.9008	0.000351524
-29.3799	0.03748	-29.4467	0.00319	-11.8896	0.000335009
-29.3687	0.03348	-29.4356	0.00289	-11.8785	0.000320002
-29.3576	0.02983	-29.4244	0.00262	-11.8673	0.000306423
-29.3464	0.0265	-29.4133	0.00236	-11.8562	0.000294188
-29.3353	0.02349	-29.4021	0.00212	-11.845	0.000283212
-29.3241	0.02075	-29.391	0.00191	-11.8339	0.000273409
-29.313	0.01829	-29.3799	0.00171	-11.8227	0.000264695
-29.3018	0.01607	-29.3687	0.00152	-11.8116	0.000256985
-29.2907	0.01408	-29.3576	0.00136	-11.8004	0.000250197
-29.2795	0.01231	-29.3464	0.0012	-11.7893	0.000244252
-29.2684	0.01072	-29.3353	0.00107	-11.7782	0.000239074
-29.2572	0.00932	-29.3241	0.000942128	-11.767	0.000234752
-29.2461	0.00808	-29.313	0.000829747	-11.7559	0.000231227
-29.2349	0.00698	-29.3018	0.000728762	-11.7447	0.000228259
-29.2238	0.00601	-29.2907	0.000638299	-11.7336	0.000225784
-29.2126	0.00517	-29.2795	0.000557516	-11.7224	0.000223742
-29.2015	0.00443	-29.2684	0.000485602	-11.7113	0.000222079
-29.1903	0.00378	-29.2572	0.000421784	-11.7001	0.000220744
-29.1792	0.00322	-29.2461	0.000365326	-11.689	0.00021968
-29.1681	0.00274	-29.2349	0.000315536	-11.6778	0.000218865
-29.1569	0.00231	-29.2238	0.000271763	-11.6667	0.000223801
-29.1458	0.00195	-29.2126	0.000233401	-11.6555	0.000224944
-29.1346	0.00165	-29.2015	0.000199885	-11.6444	0.000226648
-29.1235	0.00138	-29.1903	0.000170694	-11.6332	0.00022899
-29.1123	0.00116	-29.1792	0.000145351	-11.6221	0.000232075
-29.1012	0.000965752	-29.1681	0.000123416	-11.6109	0.00023604
-29.09	0.00080382	-29.1569	0.00010431	-11.5998	0.00024106
-29.0789	0.000667077	-29.1458	8.80736e-05	-11.5886	0.000247356
-29.0677	0.000551968	-29.1346	7.41487e-05	-11.5775	0.000255199
-29.0566	0.000455377	-29.1235	6.22441e-05	-11.5663	0.000264922
-29.0454	0.00037458	-29.1123	5.20987e-05	-11.5552	0.000276932
-29.0343	0.000307209	-29.1012	4.34799e-05	-11.5441	0.000291825
-29.0231	0.000251209	-29.09	3.61809e-05	-11.5329	0.000310189
-29.012	0.000204808	-29.0789	3.0019e-05	-11.5218	0.000332618
-29.0008	0.000163482	-29.0677	2.48335e-05	-11.5106	0.000359944
-28.9897	0.000132611	-29.0566	2.04835e-05	-11.4995	0.000393153
-28.9785	0.000107245	-29.0454	1.68456e-05	-11.4883	0.000433401
-28.9674	8.6469e-05	-29.0343	1.38131e-05	-11.4772	0.000482044
-28.9563	6.95071e-05	-29.0231	1.1293e-05	-11.466	0.000540661
-28.9451	5.57034e-05	-29.012	9.20532e-06	-11.4549	0.000611083
-28.934	4.15604e-05	-29.0008	7.33534e-06	-11.4437	0.000695426
-28.9228	3.31791e-05	-28.9897	5.94958e-06	-11.4326	0.000796118
-28.9117	2.64058e-05	-18.2994	8.01417e-06	-11.4214	0.000915938
-28.9005	2.09501e-05	-18.2882	9.64128e-06	-11.4103	0.00106
-18.4108	2.73046e-05	-18.2771	1.15628e-05	-11.3991	0.00123
-18.3997	3.38847e-05	-18.2659	1.38242e-05	-11.388	0.00142
-18.3885	4.19201e-05	-18.2548	1.64766e-05	-11.3768	0.00166
-18.3774	5.17002e-05	-18.2436	1.9577e-05	-11.3657	0.00193
-18.3663	6.35642e-05	-18.2325	2.31888e-05	-11.3545	0.00225
-18.3551	7.79083e-05	-18.2213	2.73816e-05	-11.3434	0.00261
-18.3439	9.51932e-05	-18.2102	3.22322e-05	-11.3323	0.00304
-18.3328	0.000115952	-18.199	3.78245e-05	-11.3211	0.00353
-18.3217	0.0001408	-18.1879	4.42493e-05	-11.31	0.0041
-18.3105	0.000170442	-18.1767	5.16049e-05	-11.2988	0.00475
-18.2994	0.000205685	-18.1656	5.99965e-05	-11.2877	0.00549
-18.2882	0.000247445	-18.1545	6.95363e-05	-11.2765	0.00633
-18.2771	0.00029676	-18.1433	8.03431e-05	-11.2654	0.00728
-18.2659	0.000354799	-18.1321	9.25414e-05	-11.2542	0.00836
-18.2548	0.000422874	-18.121	0.000106261	-11.2431	0.00957
-18.2436	0.000502448	-18.1099	0.000121637	-11.2319	0.01093
-18.2325	0.000595142	-18.0987	0.000138805	-11.2208	0.01245
-18.2213	0.000702752	-18.0876	0.000157905	-11.2096	0.01414
-18.2102	0.000827244	-18.0764	0.000179076	-11.1985	0.01601
-18.199	0.00097077	-18.0653	0.000202455	-11.1873	0.01808
-18.1879	0.00114	-18.0541	0.000228177	-11.1762	0.02036
-18.1767	0.00132	-18.043	0.00025637	-11.1651	0.02285
-18.1656	0.00154	-18.0318	0.000287152	-11.1539	0.02558
-18.1545	0.00178	-18.0207	0.000320633	-11.1427	0.02854
-18.1433	0.00206	-18.0095	0.000356906	-11.1316	0.03176
-18.1321	0.00238	-17.9984	0.000396052	-11.1205	0.03522
-18.121	0.00273	-17.9872	0.000438127	-11.1093	0.03895
-18.1099	0.00312	-17.9761	0.000483169	-11.0982	0.04294
-18.0987	0.00356	-17.9649	0.000531189	-11.087	0.0472
-18.0876	0.00405	-17.9538	0.00058217	-11.0759	0.05172
-18.0764	0.0046	-17.9427	0.000636065	-11.0647	0.05649
-18.0653	0.0052	-17.9315	0.000692793	-11.0536	0.06152
-18.0541	0.00586	-17.9203	0.000752241	-11.0424	0.06679
-18.043	0.00658	-17.9092	0.000814256	-11.0313	0.07229
-18.0318	0.00737	-17.8981	0.00087865	-11.0201	0.078
-18.0207	0.00823	-17.8869	0.000945195	-11.009	0.0839
-18.0095	0.00916	-17.8758	0.00101	-10.9978	0.08997
-17.9984	0.01016	-17.8646	0.00108	-10.9867	0.09618
-17.9872	0.01124	-17.8535	0.00115	-10.9755	0.1025
-17.9761	0.0124	-17.8423	0.00123	-10.9644	0.10889
-17.9649	0.01363	-17.8312	0.0013	-10.9533	0.11533
-17.9538	0.01494	-17.82	0.00137	-10.9421	0.12177
-17.9427	0.01632	-17.8089	0.00144	-10.9309	0.12817
-17.9315	0.01778	-17.7977	0.00152	-10.9198	0.13449
-17.9203	0.01931	-17.7866	0.00159	-10.9087	0.14068
-17.9092	0.0209	-17.7754	0.00165	-10.8975	0.14671
-17.8981	0.02255	-17.7643	0.00172	-10.8864	0.15251
-17.8869	0.02426	-17.7531	0.00178	-10.8752	0.15806
-17.8758	0.02601	-17.742	0.00184	-10.8641	0.1633
-17.8646	0.02781	-17.7309	0.0019	-10.8529	0.16819
-17.8535	0.02964	-17.7197	0.00195	-10.8418	0.17269
-17.8423	0.03149	-17.7085	0.00199	-10.8306	0.17676
-17.8312	0.03335	-17.6974	0.00203	-10.8195	0.18036
-17.82	0.03522	-17.6863	0.00207	-10.8083	0.18347
-17.8089	0.03707	-17.6751	0.0021	-10.7972	0.18605
-17.7977	0.0389	-17.664	0.00212	-10.786	0.18808
-17.7866	0.04069	-17.6528	0.00214	-10.7749	0.18955
-17.7754	0.04243	-17.6417	0.00215	-10.7637	0.19043
-17.7643	0.04411	-17.6305	0.00215	-10.7526	0.19073
-17.7531	0.04572	-17.6194	0.00215	-10.7415	0.19073
-17.742	0.04723	-17.6082	0.00215	-10.7303	0.19043
-17.7309	0.04865	-17.5971	0.00214	-10.7192	0.18955
-17.7197	0.04995	-17.5859	0.00212	-10.708	0.18808
-17.7085	0.05113	-17.5748	0.0021	-10.6969	0.18605
-17.6974	0.05217	-17.5636	0.00207	-10.6857	0.18347
-17.6863	0.05307	-17.5525	0.00203	-10.6746	0.18036
-17.6751	0.05382	-17.5413	0.00199	-10.6634	0.17676
-17.664	0.05441	-17.5302	0.00195	-10.6523	0.17269
-17.6528	0.05483	-17.5191	0.0019	-10.6411	0.16819
-17.6417	0.05509	-17.5079	0.00184	-10.63	0.1633
-17.6305	0.05517	-17.4967	0.00178	-10.6188	0.15807
-17.6194	0.05517	-17.4856	0.00172	-10.6077	0.15253
-17.6082	0.05509	-17.4745	0.00165	-10.5965	0.14672
-17.5971	0.05483	-17.4633	0.00159	-10.5854	0.14071
-17.5859	0.05441	-17.4522	0.00152	-10.5742	0.13452
-17.5748	0.05382	-17.441	0.00144	-10.5631	0.12822
-17.5636	0.05307	-17.4299	0.00137	-10.5519	0.12183
-17.5525	0.05217	-17.4187	0.0013	-10.5408	0.1154
-17.5413	0.05113	-17.4076	0.00123	-10.5297	0.10899
-17.5302	0.04995	-17.3964	0.00115	-10.5185	0.10262
-17.5191	0.04865	-17.3853	0.00108	-10.5074	0.09633
-17.5079	0.04723	-17.3741	0.00101	-10.4962	0.09015
-17.4967	0.04572	-17.363	0.000945195	-10.4851	0.08413
-17.4856	0.04411	-17.3518	0.00087865	-10.4739	0.07828
-17.4745	0.04243	-17.3407	0.000814256	-10.4628	0.07264
-17.4633	0.04069	-17.3295	0.000752241	-10.4516	0.06722
-17.4522	0.0389	-17.3184	0.000692793	-10.4405	0.06204
-17.441	0.03707	-17.3072	0.000636065	-10.4293	0.05711
-17.4299	0.03522	-17.2961	0.00058217	-10.4182	0.05246
-17.4187	0.03335	-17.2849	0.000531189	-10.407	0.04809
-17.4076	0.03149	-17.2738	0.000483169	-10.3959	0.04401
-17.3964	0.02964	-17.2627	0.000438127	-10.3847	0.04022
-17.3853	0.02781	-17.2515	0.000396052	-10.3736	0.03673
-17.3741	0.02601	-17.2404	0.000356906	-10.3624	0.03353
-17.363	0.02426	-17.2292	0.000320633	-10.3513	0.03063
-17.3518	0.02255	-17.2181	0.000287152	-10.3401	0.02803
-17.3407	0.0209	-17.2069	0.00025637	-10.329	0.02572
-17.3295	0.01931	-17.1958	0.000228177	-10.3178	0.02369
-17.3184	0.01778	-17.1846	0.000202455	-10.3067	0.02195
-17.3072	0.01632	-17.1735	0.000179076	-10.2956	0.02049
-17.2961	0.01494	-17.1623	0.000157905	-10.2844	0.0193
-17.2849	0.01363	-17.1512	0.000138805	-10.2733	0.01839
-17.2738	0.0124	-17.14	0.000121637	-10.2621	0.01773
-17.2627	0.01124	-17.1289	0.000106261	-10.251	0.01734
-17.2515	0.01016	-17.1177	9.25414e-05	-10.2398	0.01721
-17.2404	0.00916	-17.1066	8.03431e-05	-10.2287	0.01733
-17.2292	0.00823	-17.0954	7.22517e-05	-10.2175	0.0177
-17.2181	0.00737	-17.0843	6.34942e-05	-10.2064	0.01831
-17.2069	0.00658	-17.0731	5.60964e-05	-10.1952	0.01918
-17.1958	0.00586	-17.062	4.99991e-05	-10.1841	0.02028
-17.1846	0.0052	-17.0509	4.51623e-05	-10.1729	0.02163
-17.1735	0.0046	-17.0397	4.15675e-05	-10.1618	0.02322
-17.1623	0.00405	-17.0286	3.92212e-05	-10.1506	0.02505
-17.1512	0.00356	-17.0174	3.81581e-05	-10.1395	0.02711
-17.14	0.00312	-17.0063	3.84446e-05	-10.1283	0.02941
-17.1289	0.00273	-16.9951	4.01839e-05	-10.1172	0.03194
-17.1177	0.00238	-16.984	4.35201e-05	-10.106	0.0347
-17.1066	0.00206	-16.9728	4.86447e-05	-10.0949	0.03769
-17.0954	0.00179	-16.9617	5.58028e-05	-10.0838	0.04089
-17.0843	0.00155	-16.9505	6.53001e-05	-10.0726	0.04431
-17.0731	0.00133	-16.9394	7.75117e-05	-10.0615	0.04793
-17.062	0.00115	-16.9282	9.2891e-05	-10.0503	0.05175
-17.0509	0.000987823	-16.9171	0.00011198	-10.0392	0.05576
-17.0397	0.000848939	-16.9059	0.000135422	-10.028	0.05994
-17.0286	0.000730267	-16.8948	0.00016397	-10.0169	0.06428
-17.0174	0.000629931	-16.8836	0.000198507	-10.0057	0.06877
-17.0063	0.000546295	-16.8725	0.000242817	-9.99457	0.07338
-16.9951	0.000477969	-16.8614	0.000293346	-9.98343	0.0781
-16.984	0.000423811	-16.8502	0.000353627	-9.97228	0.0829
-16.9728	0.000382937	-16.8391	0.000425252	-9.96113	0.08776
-16.9617	0.000354722	-16.8279	0.000510032	-9.94998	0.09266
-16.9505	0.000338815	-16.8168	0.000610019	-9.93884	0.09757
-16.9394	0.000335143	-16.8056	0.000727519	-9.92769	0.10247
-16.9282	0.000343925	-16.7945	0.000865122	-9.91654	0.10732
-16.9171	0.00036569	-16.7833	0.00103	-9.90539	0.11209
-16.9059	0.000401288	-16.7722	0.00121	-9.89425	0.11676
-16.8948	0.000451914	-16.761	0.00143	-9.8831	0.1213
-16.8836	0.00051913	-16.7499	0.00168	-9.87195	0.12567
-16.8725	0.00061099	-16.7387	0.00197	-9.8608	0.12985
-16.8614	0.000719429	-16.7276	0.0023	-9.84966	0.13381
-16.8502	0.000852092	-16.7164	0.00268	-9.83851	0.13751
-16.8391	0.00101	-16.7053	0.00311	-9.82736	0.14093
-16.8279	0.0012	-16.6941	0.0036	-9.81621	0.14405
-16.8168	0.00143	-16.683	0.00415	-9.80507	0.14684
-16.8056	0.0017	-16.6718	0.00478	-9.79392	0.14942
-16.7945	0.00202	-16.6607	0.00548	-9.78277	0.15175
-16.7833	0.00239	-16.6496	0.00627	-9.77163	0.1537
-16.7722	0.00282	-16.6384	0.00715	-9.76048	0.15525
-16.761	0.00332	-16.6273	0.00813	-9.74933	0.15638
-16.7499	0.0039	-16.6161	0.00922	-9.73818	0.1571
-16.7387	0.00457	-16.605	0.01042	-9.72704	0.15739
-16.7276	0.00533	-16.5938	0.01175	-9.71589	0.15725
-16.7164	0.00621	-16.5827	0.01321	-9.70474	0.15668
-16.7053	0.00721	-16.5715	0.0148	-9.69359	0.15569
-16.6941	0.00834	-16.5604	0.01654	-9.68245	0.1543
-16.683	0.00963	-16.5492	0.01843	-9.6713	0.1525
-16.6718	0.01108	-16.5381	0.02048	-9.66015	0.15033
-16.6607	0.01272	-16.5269	0.02269	-9.649	0.14792
-16.6496	0.01454	-16.5158	0.02507	-9.63786	0.14529
-16.6384	0.01659	-16.5046	0.02763	-9.62671	0.14235
-16.6273	0.01886	-16.4935	0.03036	-9.61556	0.13911
-16.6161	0.02138	-16.4823	0.03326	-9.60441	0.1356
-16.605	0.02417	-16.4712	0.03635	-9.59327	0.13185
-16.5938	0.02724	-16.46	0.03962	-9.58212	0.12788
-16.5827	0.03062	-16.4489	0.04306	-9.57097	0.12373
-16.5715	0.03431	-16.4378	0.04668	-9.55983	0.11943
-16.5604	0.03834	-16.4266	0.05046	-9.54868	0.11501
-16.5492	0.04271	-16.4155	0.05442	-9.53753	0.1105
-16.5381	0.04746	-16.4043	0.05853	-9.52638	0.10593
-16.5269	0.05258	-16.3932	0.06279	-9.51524	0.10133
-16.5158	0.05808	-16.382	0.06719	-9.50409	0.09674
-16.5046	0.06399	-16.3709	0.07172	-9.49294	0.09218
-16.4935	0.0703	-16.3597	0.07637	-9.48179	0.08767
-16.4823	0.07702	-16.3486	0.08113	-9.47065	0.08325
-16.4712	0.08416	-16.3374	0.08597	-9.4595	0.07894
-16.46	0.0917	-16.3263	0.09089	-9.44835	0.07475
-16.4489	0.09966	-16.3151	0.09587	-9.4372	0.07071
-16.4378	0.10801	-16.304	0.1009	-9.42606	0.06683
-16.4266	0.11676	-16.2928	0.10595	-9.41491	0.06313
-16.4155	0.12589	-16.2817	0.11101	-9.40376	0.05962
-16.4043	0.13539	-16.2705	0.11607	-9.39261	0.05632
-16.3932	0.14523	-16.2594	0.1211	-9.38147	0.05322
-16.382	0.15539	-16.2482	0.12609	-9.37032	0.05033
-16.3709	0.16586	-16.2371	0.13102	-9.35917	0.04766
-16.3597	0.17659	-16.226	0.13589	-9.34802	0.04521
-16.3486	0.18759	-16.2148	0.14066	-9.33688	0.04298
-16.3374	0.19878	-16.2037	0.14533	-9.32573	0.04096
-16.3263	0.21016	-16.1925	0.14989	-9.31458	0.03914
-16.3151	0.22169	-16.1814	0.15432	-9.30344	0.03754
-16.304	0.23333	-16.1702	0.15875	-9.29229	0.03613
-16.2928	0.24504	-16.1591	0.16318	-9.28114	0.03491
-16.2817	0.25679	-16.1479	0.16744	-9.26999	0.03386
-16.2705	0.26855	-16.1368	0.17152	-9.25885	0.03299
-16.2594	0.28027	-16.1256	0.17541	-9.2477	0.03227
-16.2482	0.29193	-16.1145	0.17911	-9.23655	0.0317
-16.2371	0.30348	-16.1033	0.18261	-9.2254	0.03126
-16.226	0.31491	-16.0922	0.18589	-9.21426	0.03095
-16.2148	0.32617	-16.081	0.18896	-9.20311	0.03075
-16.2037	0.33724	-16.0699	0.1918	-9.19196	0.03064
-16.1925	0.34809	-16.0587	0.19442	-9.18081	0.03063
-16.1814	0.35871	-16.0476	0.19681	-9.16967	0.03069
-16.1702	0.3694	-16.0364	0.19896	-9.15852	0.03081
-16.1591	0.38013	-16.0253	0.20088	-9.14737	0.03099
-16.1479	0.39056	-16.0142	0.20257	-9.13622	0.03122
-16.1368	0.40067	-16.003	0.20403	-9.12508	0.03147
-16.1256	0.41042	-15.9919	0.20525	-9.11393	0.03178
-16.1145	0.41981	-15.9807	0.20623	-9.10278	0.03214
-16.1033	0.42883	-15.9696	0.20699	-9.09164	0.0325
-16.0922	0.43745	-15.9584	0.20752	-9.08049	0.03286
-16.081	0.44567	-15.9473	0.20797	-9.06934	0.03321
-16.0699	0.45349	-15.9361	0.20835	-9.05819	0.03356
-16.0587	0.46089	-15.925	0.20851	-9.04705	0.03388
-16.0476	0.46787	-15.9138	0.20845	-9.0359	0.03418
-16.0364	0.47443	-15.9027	0.20817	-9.02475	0.03445
-16.0253	0.48056	-15.8915	0.20769	-9.0136	0.03468
-16.0142	0.48626	-15.8804	0.207	-9.00246	0.03489
-16.003	0.49152	-15.8692	0.2061	-8.99131	0.03506
-15.9919	0.49636	-15.8581	0.20502	-8.98016	0.03519
-15.9807	0.50075	-15.8469	0.20374	-8.96901	0.03527
-15.9696	0.50472	-15.8358	0.20229	-8.95787	0.0353
-15.9584	0.50825	-15.8247	0.20067	-8.94672	0.03528
-15.9473	0.51167	-15.8135	0.19889	-8.93557	0.0352
-15.9361	0.51499	-15.8024	0.19696	-8.92442	0.03507
-15.925	0.51787	-15.7912	0.1949	-8.91328	0.03489
-15.9138	0.5203	-15.7801	0.19271	-8.90213	0.03464
-15.9027	0.5223	-15.7689	0.19042	-8.89098	0.03435
-15.8915	0.52386	-15.7578	0.18803	-8.87984	0.03399
-15.8804	0.52498	-15.7466	0.18569	-8.86869	0.03358
-15.8692	0.52566	-15.7355	0.18343	-8.85754	0.03312
-15.8581	0.52592	-15.7243	0.18111	-8.84639	0.0326
-15.8469	0.52576	-15.7132	0.17874	-8.83525	0.03203
-15.8358	0.52519	-15.702	0.17633	-8.8241	0.03141
-15.8247	0.52422	-15.6909	0.17389	-8.81295	0.03078
-15.8135	0.52287	-15.6797	0.17142	-8.8018	0.03014
-15.8024	0.52116	-15.6686	0.16894	-8.79066	0.02945
-15.7912	0.51911	-15.6574	0.16646	-8.77951	0.02873
-15.7801	0.51674	-15.6463	0.16397	-8.76836	0.02796
-15.7689	0.51409	-15.6351	0.16148	-8.75721	0.02717
-15.7578	0.51115	-15.624	0.159	-8.74607	0.02635
-15.7466	0.5084	-15.6128	0.15653	-8.73492	0.0255
-15.7355	0.50585	-15.6017	0.15407	-8.72377	0.02463
-15.7243	0.5031	-15.5906	0.15161	-8.71262	0.02374
-15.7132	0.50016	-15.5794	0.14917	-8.70148	0.02284
-15.702	0.49705	-15.5683	0.14673	-8.69033	0.02194
-15.6909	0.49379	-15.5571	0.1443	-8.67918	0.02103
-15.6797	0.4904	-15.546	0.14186	-8.66804	0.02013
-15.6686	0.48688	-15.5348	0.13942	-8.65689	0.01923
-15.6574	0.48324	-15.5237	0.13697	-8.64574	0.01835
-15.6463	0.4795	-15.5125	0.1345	-8.63459	0.01748
-15.6351	0.47566	-15.5014	0.13201	-8.62345	0.01663
-15.624	0.47172	-15.4902	0.12949	-8.6123	0.01581
-15.6128	0.46767	-15.4791	0.12694	-8.60115	0.01502
-15.6017	0.46352	-15.4679	0.12436	-8.59	0.01426
-15.5906	0.45926	-15.4568	0.12173	-8.57886	0.01354
-15.5794	0.45487	-15.4456	0.11907	-8.56771	0.01285
-15.5683	0.45034	-15.4345	0.11637	-8.55656	0.01221
-15.5571	0.44567	-15.4233	0.11376	-8.54541	0.01162
-15.546	0.44082	-15.4122	0.11124	-8.53427	0.01107
-15.5348	0.43579	-15.401	0.10868	-8.52312	0.01057
-15.5237	0.43056	-15.3899	0.10608	-8.51197	0.01012
-15.5125	0.42511	-15.3788	0.10346	-8.50082	0.00972
-15.5014	0.41942	-15.3676	0.10082	-8.48968	0.00938
-15.4902	0.41347	-15.3565	0.09816	-8.47853	0.00908
-15.4791	0.40726	-15.3453	0.0955	-8.46738	0.00884
-15.4679	0.40078	-15.3342	0.09285	-8.45624	0.00865
-15.4568	0.39401	-15.323	0.09022	-8.44509	0.00851
-15.4456	0.38696	-15.3119	0.08762	-8.43394	0.00843
-15.4345	0.37963	-15.3007	0.08508	-8.42279	0.00839
-15.4233	0.37247	-15.2896	0.08261	-8.41165	0.00841
-15.4122	0.36549	-15.2784	0.08022	-8.4005	0.00848
-15.401	0.35826	-15.2673	0.07793	-8.38935	0.0086
-15.3899	0.3508	-15.2561	0.07577	-8.3782	0.00876
-15.3788	0.34313	-15.245	0.07374	-8.36706	0.00898
-15.3676	0.33528	-15.2338	0.07187	-8.35591	0.00924
-15.3565	0.32728	-15.2227	0.07016	-8.34476	0.00955
-15.3453	0.31919	-15.2115	0.06864	-8.33361	0.00991
-15.3342	0.31104	-15.2004	0.06731	-8.32247	0.01031
-15.323	0.30289	-15.1892	0.06619	-8.31132	0.01076
-15.3119	0.2948	-15.1781	0.06529	-8.30017	0.01126
-15.3007	0.28682	-15.1669	0.0646	-8.28902	0.01181
-15.2896	0.27902	-15.1558	0.06414	-8.27788	0.0124
-15.2784	0.27146	-15.1447	0.06391	-8.26673	0.01305
-15.2673	0.26421	-15.1335	0.0639	-8.25558	0.01375
-15.2561	0.25733	-15.1224	0.06412	-8.24444	0.0145
-15.245	0.25088	-15.1112	0.06455	-8.23329	0.01531
-15.2338	0.24493	-15.1001	0.06519	-8.22214	0.01617
-15.2227	0.23953	-15.0889	0.06602	-8.21099	0.01708
-15.2115	0.23474	-15.0778	0.06703	-8.19985	0.01804
-15.2004	0.23059	-15.0666	0.06821	-8.1887	0.01906
-15.1892	0.22713	-15.0555	0.06953	-8.17755	0.02014
-15.1781	0.22439	-15.0443	0.07098	-8.1664	0.02127
-15.1669	0.22239	-15.0332	0.07253	-8.15526	0.02247
-15.1558	0.22116	-15.022	0.07415	-8.14411	0.02373
-15.1447	0.2207	-15.0109	0.07583	-8.13296	0.02504
-15.1335	0.22101	-14.9997	0.07754	-8.12181	0.02641
-15.1224	0.22207	-14.9886	0.07925	-8.11067	0.02783
-15.1112	0.22387	-14.9774	0.08093	-8.09952	0.0293
-15.1001	0.22636	-14.9663	0.08256	-8.08837	0.03081
-15.0889	0.22952	-14.9551	0.08412	-8.07722	0.03237
-15.0778	0.2333	-14.944	0.08557	-8.06608	0.03397
-15.0666	0.23763	-14.9329	0.0869	-8.05493	0.0356
-15.0555	0.24245	-14.9217	0.08809	-8.04378	0.03727
-15.0443	0.24768	-14.9106	0.08912	-8.03264	0.03896
-15.0332	0.25326	-14.8994	0.08996	-8.02149	0.04067
-15.022	0.25909	-14.8883	0.09061	-8.01034	0.04239
-15.0109	0.26509	-14.8771	0.09106	-7.99919	0.04413
-14.9997	0.27117	-14.866	0.09129	-7.98805	0.04587
-14.9886	0.27724	-14.8548	0.0913	-7.9769	0.04761
-14.9774	0.2832	-14.8437	0.09123	-7.96575	0.04934
-14.9663	0.28895	-14.8325	0.09107	-7.9546	0.05106
-14.9551	0.29442	-14.8214	0.0907	-7.94346	0.05276
-14.944	0.29952	-14.8102	0.09011	-7.93231	0.05444
-14.9329	0.30415	-14.7991	0.08932	-7.92116	0.05609
-14.9217	0.30825	-14.7879	0.08833	-7.91001	0.05771
-14.9106	0.31174	-14.7768	0.08716	-7.89887	0.0593
-14.8994	0.31457	-14.7657	0.08583	-7.88772	0.06086
-14.8883	0.31667	-14.7545	0.08436	-7.87657	0.06238
-14.8771	0.31801	-14.7433	0.08277	-7.86542	0.06387
-14.866	0.31854	-14.7322	0.08109	-7.85428	0.06533
-14.8548	0.31824	-14.7211	0.07934	-7.84313	0.06683
-14.8437	0.31758	-14.7099	0.07754	-7.83198	0.06837
-14.8325	0.31655	-14.6988	0.07575	-7.82083	0.06989
-14.8214	0.31465	-14.6876	0.07396	-7.80969	0.07138
-14.8102	0.3119	-14.6765	0.07224	-7.79854	0.07287
-14.7991	0.30832	-14.6653	0.07059	-7.78739	0.07436
-14.7879	0.30392	-14.6542	0.06905	-7.77625	0.07584
-14.7768	0.29873	-14.643	0.06767	-7.7651	0.07734
-14.7657	0.29282	-14.6319	0.06645	-7.75395	0.07885
-14.7545	0.28621	-14.6207	0.06543	-7.7428	0.08039
-14.7433	0.27898	-14.6096	0.06465	-7.73166	0.08197
-14.7322	0.27118	-14.5984	0.06411	-7.72051	0.0836
-14.7211	0.26288	-14.5873	0.06385	-7.70936	0.08527
-14.7099	0.25416	-14.5761	0.06389	-7.69821	0.08701
-14.6988	0.2451	-14.565	0.06424	-7.68707	0.08882
-14.6876	0.23576	-14.5539	0.06492	-7.67592	0.0907
-14.6765	0.22623	-14.5427	0.06593	-7.66477	0.09269
-14.6653	0.21658	-14.5315	0.06729	-7.65362	0.0948
-14.6542	0.2069	-14.5204	0.069	-7.64248	0.09699
-14.643	0.19725	-14.5093	0.07106	-7.63133	0.09927
-14.6319	0.18772	-14.4981	0.07347	-7.62018	0.10163
-14.6207	0.17836	-14.487	0.07622	-7.60903	0.10406
-14.6096	0.16924	-14.4758	0.0793	-7.59789	0.10659
-14.5984	0.16043	-14.4647	0.0827	-7.58674	0.10917
-14.5873	0.15197	-14.4535	0.0864	-7.57559	0.11181
-14.5761	0.14392	-14.4424	0.09037	-7.56445	0.1145
-14.565	0.13632	-14.4312	0.09459	-7.5533	0.11723
-14.5539	0.1292	-14.4201	0.09904	-7.54215	0.11998
-14.5427	0.12259	-14.4089	0.10368	-7.531	0.12273
-14.5315	0.11653	-14.3978	0.10848	-7.51986	0.12549
-14.5204	0.11101	-14.3866	0.11341	-7.50871	0.12821
-14.5093	0.10606	-14.3755	0.11843	-7.49756	0.1309
-14.4981	0.10168	-14.3643	0.1235	-7.48641	0.13353
-14.487	0.09787	-14.3532	0.12858	-7.47527	0.13609
-14.4758	0.09463	-14.3421	0.13363	-7.46412	0.13855
-14.4647	0.09195	-14.3309	0.13862	-7.45297	0.14091
-14.4535	0.0898	-14.3198	0.14351	-7.44182	0.14315
-14.4424	0.08817	-14.3086	0.14826	-7.43068	0.14525
-14.4312	0.08703	-14.2975	0.15283	-7.41953	0.1472
-14.4201	0.08637	-14.2863	0.15719	-7.40838	0.14899
-14.4089	0.08615	-14.2752	0.16132	-7.39723	0.15061
-14.3978	0.08634	-14.264	0.16519	-7.38609	0.15206
-14.3866	0.08691	-14.2529	0.16878	-7.37494	0.15349
-14.3755	0.08783	-14.2417	0.17206	-7.36379	0.15491
-14.3643	0.08907	-14.2306	0.17502	-7.35265	0.15614
-14.3532	0.09058	-14.2194	0.17766	-7.3415	0.15718
-14.3421	0.09234	-14.2083	0.17996	-7.33035	0.15804
-14.3309	0.09432	-14.1971	0.18194	-7.3192	0.15873
-14.3198	0.09649	-14.186	0.18384	-7.30806	0.15924
-14.3086	0.09881	-14.1748	0.18567	-7.29691	0.15959
-14.2975	0.10127	-14.1637	0.1872	-7.28576	0.1598
-14.2863	0.10384	-14.1525	0.18842	-7.27461	0.15988
-14.2752	0.1065	-14.1414	0.18935	-7.26347	0.15985
-14.264	0.10924	-14.1303	0.19003	-7.25232	0.15974
-14.2529	0.11203	-14.1191	0.19046	-7.24117	0.15956
-14.2417	0.11488	-14.108	0.19067	-7.23002	0.15934
-14.2306	0.11776	-14.0968	0.1907	-7.21888	0.15915
-14.2194	0.12069	-14.0857	0.19058	-7.20773	0.15902
-14.2083	0.12365	-14.0745	0.19032	-7.19658	0.15894
-14.1971	0.12666	-14.0634	0.18997	-7.18543	0.15895
-14.186	0.12985	-14.0522	0.18956	-7.17429	0.15907
-14.1748	0.13325	-14.0411	0.18911	-7.16314	0.15935
-14.1637	0.13671	-14.0299	0.18866	-7.15199	0.15982
-14.1525	0.14024	-14.0188	0.18823	-7.14085	0.16051
-14.1414	0.14384	-14.0076	0.18786	-7.1297	0.16147
-14.1303	0.14753	-13.9965	0.18756	-7.11855	0.16271
-14.1191	0.15131	-13.9853	0.18737	-7.1074	0.16429
-14.108	0.15521	-13.9742	0.18729	-7.09626	0.16623
-14.0968	0.15923	-13.963	0.18736	-7.08511	0.16857
-14.0857	0.16338	-13.9519	0.18758	-7.07396	0.17134
-14.0745	0.16766	-13.9407	0.18797	-7.06281	0.17455
-14.0634	0.17208	-13.9296	0.18853	-7.05167	0.17834
-14.0522	0.17664	-13.9184	0.18928	-7.04052	0.18271
-14.0411	0.18134	-13.9073	0.19022	-7.02937	0.1876
-14.0299	0.18618	-13.8962	0.19136	-7.01822	0.193
-14.0188	0.19115	-13.885	0.1927	-7.00708	0.19894
-14.0076	0.19623	-13.8739	0.19423	-6.99593	0.2054
-13.9965	0.20142	-13.8627	0.19598	-6.98478	0.21239
-13.9853	0.20668	-13.8516	0.19793	-6.97363	0.21988
-13.9742	0.21201	-13.8404	0.20008	-6.96249	0.22787
-13.963	0.21737	-13.8293	0.20245	-6.95134	0.23632
-13.9519	0.22272	-13.8181	0.20502	-6.94019	0.2452
-13.9407	0.22805	-13.807	0.20782	-6.92905	0.25447
-13.9296	0.23331	-13.7958	0.21083	-6.9179	0.26409
-13.9184	0.23847	-13.7847	0.21407	-6.90675	0.27401
-13.9073	0.24349	-13.7735	0.21775	-6.8956	0.28415
-13.8962	0.24834	-13.7624	0.22188	-6.88446	0.29446
-13.885	0.25297	-13.7512	0.22626	-6.87331	0.30486
-13.8739	0.25736	-13.7401	0.23089	-6.86216	0.31528
-13.8627	0.26147	-13.7289	0.23578	-6.85101	0.32563
-13.8516	0.26525	-13.7178	0.24094	-6.83987	0.33585
-13.8404	0.2687	-13.7066	0.24638	-6.82872	0.34581
-13.8293	0.27178	-13.6955	0.2521	-6.81757	0.35546
-13.8181	0.27447	-13.6844	0.25812	-6.80642	0.36468
-13.807	0.27675	-13.6732	0.26445	-6.79528	0.37341
-13.7958	0.27863	-13.6621	0.27109	-6.78413	0.38155
-13.7847	0.28009	-13.6509	0.27806	-6.77298	0.38902
-13.7735	0.28151	-13.6398	0.28535	-6.76183	0.39574
-13.7624	0.28289	-13.6286	0.29297	-6.75069	0.40165
-13.7512	0.28387	-13.6175	0.30093	-6.73954	0.40667
-13.7401	0.28446	-13.6063	0.30921	-6.72839	0.41076
-13.7289	0.28467	-13.5952	0.31783	-6.71725	0.41386
-13.7178	0.28453	-13.584	0.32677	-6.7061	0.41593
-13.7066	0.28408	-13.5729	0.33603	-6.69495	0.41696
-13.6955	0.28333	-13.5617	0.3456	-6.6838	0.41692
-13.6844	0.28233	-13.5506	0.35546	-6.67266	0.41643
-13.6732	0.28113	-13.5394	0.36561	-6.66151	0.41549
-13.6621	0.27976	-13.5283	0.37601	-6.65036	0.41349
-13.6509	0.27827	-13.5171	0.38665	-6.63921	0.41046
-13.6398	0.27671	-13.506	0.39751	-6.62807	0.40642
-13.6286	0.27513	-13.4948	0.40857	-6.61692	0.40142
-13.6175	0.27359	-13.4837	0.4198	-6.60577	0.39551
-13.6063	0.27211	-13.4726	0.43118	-6.59462	0.38876
-13.5952	0.27076	-13.4614	0.44267	-6.58348	0.38125
-13.584	0.26959	-13.4503	0.45427	-6.57233	0.37307
-13.5729	0.26863	-13.4391	0.46621	-6.56118	0.36429
-13.5617	0.26792	-13.428	0.47847	-6.55003	0.35503
-13.5506	0.26751	-13.4168	0.49075	-6.53889	0.3454
-13.5394	0.26743	-13.4057	0.50301	-6.52774	0.3355
-13.5283	0.26771	-13.3945	0.51522	-6.51659	0.32545
-13.5171	0.26837	-13.3834	0.52736	-6.50545	0.31537
-13.506	0.26945	-13.3722	0.5394	-6.4943	0.30538
-13.4948	0.27095	-13.3611	0.55132	-6.48315	0.29561
-13.4837	0.2729	-13.3499	0.56311	-6.472	0.28617
-13.4726	0.27531	-13.3388	0.57473	-6.46086	0.27718
-13.4614	0.27818	-13.3276	0.58618	-6.44971	0.26877
-13.4503	0.28151	-13.3165	0.59744	-6.43856	0.26104
-13.4391	0.28544	-13.3053	0.60849	-6.42741	0.2541
-13.428	0.28995	-13.2942	0.61959	-6.41627	0.24807
-13.4168	0.29492	-13.283	0.63073	-6.40512	0.24304
-13.4057	0.30033	-13.2719	0.64162	-6.39397	0.2391
-13.3945	0.30617	-13.2607	0.65226	-6.38282	0.23635
-13.3834	0.31242	-13.2496	0.66263	-6.37168	0.23489
-13.3722	0.31906	-13.2385	0.67271	-6.36053	0.23479
-13.3611	0.32608	-13.2273	0.6825	-6.34938	0.2361
-13.3499	0.33345	-13.2162	0.69198	-6.33823	0.23887
-13.3388	0.34115	-13.205	0.70113	-6.32709	0.24316
-13.3276	0.34916	-13.1939	0.70995	-6.31594	0.24901
-13.3165	0.35744	-13.1827	0.71842	-6.30479	0.25644
-13.3053	0.36598	-13.1716	0.72652	-6.29364	0.26548
-13.2942	0.37487	-13.1604	0.73453	-6.2825	0.27615
-13.283	0.38409	-13.1493	0.74242	-6.27135	0.28843
-13.2719	0.39347	-13.1381	0.7499	-6.2602	0.30233
-13.2607	0.403	-13.127	0.75694	-6.24906	0.31781
-13.2496	0.41262	-13.1158	0.76353	-6.23791	0.33485
-13.2385	0.42233	-13.1047	0.76963	-6.22676	0.35339
-13.2273	0.43207	-13.0935	0.77524	-6.21561	0.37339
-13.2162	0.44181	-13.0824	0.78034	-6.20447	0.39477
-13.205	0.45154	-13.0712	0.7849	-6.19332	0.41745
-13.1939	0.46121	-13.0601	0.78892	-6.18217	0.44133
-13.1827	0.47079	-13.0489	0.79237	-6.17102	0.4663
-13.1716	0.48026	-13.0378	0.79553	-6.15988	0.49224
-13.1604	0.48976	-13.0267	0.79837	-6.14873	0.51906
-13.1493	0.49927	-13.0155	0.80062	-6.13758	0.54663
-13.1381	0.50857	-13.0044	0.80226	-6.12643	0.57474
-13.127	0.51763	-12.9932	0.80328	-6.11529	0.60321
-13.1158	0.52643	-12.9821	0.80369	-6.10414	0.63188
-13.1047	0.53493	-12.9709	0.80347	-6.09299	0.66055
-13.0935	0.54312	-12.9598	0.80265	-6.08184	0.68905
-13.0824	0.55097	-12.9486	0.80121	-6.0707	0.71717
-13.0712	0.55846	-12.9375	0.79945	-6.05955	0.74471
-13.0601	0.56558	-12.9263	0.79737	-6.0484	0.77148
-13.0489	0.57231	-12.9152	0.79472	-6.03726	0.79728
-13.0378	0.57888	-12.904	0.79151	-6.02611	0.82192
-13.0267	0.58526	-12.8929	0.78777	-6.01496	0.84519
-13.0155	0.59122	-12.8817	0.7838	-6.00381	0.86693
-13.0044	0.59677	-12.8706	0.77963	-5.99267	0.88694
-12.9932	0.6019	-12.8595	0.77499	-5.98152	0.90536
-12.9821	0.60661	-12.8483	0.7699	-5.97037	0.92203
-12.9709	0.61091	-12.8371	0.76438	-5.95922	0.93651
-12.9598	0.61479	-12.826	0.75847	-5.94808	0.9487
-12.9486	0.61828	-12.8149	0.7522	-5.93693	0.95848
-12.9375	0.62162	-12.8037	0.74559	-5.92578	0.96576
-12.9263	0.62484	-12.7926	0.73869	-5.91463	0.97108
-12.9152	0.62769	-12.7814	0.73151	-5.90349	0.97438
-12.904	0.63018	-12.7703	0.72411	-5.89234	0.97503
-12.8929	0.63232	-12.7591	0.71652	-5.88119	0.97302
-12.8817	0.63428	-12.748	0.70876	-5.87004	0.96837
-12.8706	0.63607	-12.7368	0.70089	-5.8589	0.96137
-12.8595	0.63755	-12.7257	0.69294	-5.84775	0.95209
-12.8483	0.63874	-12.7145	0.68495	-5.8366	0.94031
-12.8371	0.63964	-12.7034	0.67695	-5.82546	0.92615
-12.826	0.64028	-12.6922	0.66927	-5.81431	0.90971
-12.8149	0.64067	-12.6811	0.66192	-5.80316	0.89146
-12.8037	0.64082	-12.6699	0.65467	-5.79201	0.87154
-12.7926	0.64074	-12.6588	0.64754	-5.78087	0.84978
-12.7814	0.64045	-12.6477	0.64057	-5.76972	0.82633
-12.7703	0.63996	-12.6365	0.63379	-5.75857	0.80144
-12.7591	0.6393	-12.6253	0.62721	-5.74742	0.77531
-12.748	0.63847	-12.6142	0.62113	-5.73628	0.74805
-12.7368	0.6375	-12.6031	0.61556	-5.72513	0.71985
-12.7257	0.63639	-12.5919	0.61025	-5.71398	0.6909
-12.7145	0.63517	-12.5808	0.60521	-5.70283	0.66141
-12.7034	0.63385	-12.5696	0.60043	-5.69169	0.63155
-12.6922	0.63275	-12.5585	0.59594	-5.68054	0.60153
-12.6811	0.63188	-12.5473	0.59171	-5.66939	0.57151
-12.6699	0.63095	-12.5362	0.58775	-5.65824	0.54168
-12.6588	0.62998	-12.525	0.58406	-5.6471	0.51218
-12.6477	0.62898	-12.5139	0.58061	-5.63595	0.48319
-12.6365	0.62796	-12.5027	0.57739	-5.6248	0.45483
-12.6253	0.62692	-12.4916	0.57439	-5.61366	0.42725
-12.6142	0.62618	-12.4804	0.57159	-5.60251	0.40054
-12.6031	0.62574	-12.4693	0.56896	-5.59136	0.37481
-12.5919	0.6253	-12.4581	0.56647	-5.58021	0.35016
-12.5808	0.62484	-12.447	0.56409	-5.56907	0.32665
-12.5696	0.62438	-12.4359	0.5618	-5.55792	0.30434
-12.5585	0.62389	-12.4247	0.55956	-5.54677	0.28328
-12.5473	0.62336	-12.4136	0.55733	-5.53562	0.2635
-12.5362	0.62278	-12.4024	0.55509	-5.52448	0.24502
-12.525	0.62213	-12.3913	0.55281	-5.51333	0.22785
-12.5139	0.62138	-12.3801	0.55044	-5.50218	0.21198
-12.5027	0.62052	-12.369	0.54797	-5.49103	0.1974
-12.4916	0.61951	-12.3578	0.54535	-5.47989	0.18408
-12.4804	0.61832	-12.3467	0.54258	-5.46874	0.17199
-12.4693	0.61692	-12.3355	0.53989	-5.45759	0.16108
-12.4581	0.61528	-12.3244	0.53726	-5.44644	0.15132
-12.447	0.61335	-12.3132	0.53466	-5.4353	0.14263
-12.4359	0.6111	-12.3021	0.53206	-5.42415	0.13498
-12.4247	0.6085	-12.2909	0.52919	-5.413	0.12828
-12.4136	0.60551	-12.2798	0.52604	-5.40186	0.12247
-12.4024	0.60208	-12.2686	0.52259	-5.39071	0.11749
-12.3913	0.5982	-12.2575	0.51884	-5.37956	0.11325
-12.3801	0.59382	-12.2463	0.5148	-5.36841	0.1097
-12.369	0.58892	-12.2352	0.51046	-5.35727	0.10675
-12.3578	0.58349	-12.2241	0.50585	-5.34612	0.10434
-12.3467	0.57749	-12.2129	0.50096	-5.33497	0.1024
-12.3355	0.57121	-12.2018	0.49583	-5.32382	0.10086
-12.3244	0.56465	-12.1906	0.49048	-5.31268	0.09964
-12.3132	0.55785	-12.1795	0.48493	-5.30153	0.0987
-12.3021	0.5508	-12.1683	0.4792	-5.29038	0.09797
-12.2909	0.54317	-12.1572	0.47335	-5.27923	0.09739
-12.2798	0.53495	-12.146	0.46739	-5.26809	0.09692
-12.2686	0.52617	-12.1349	0.46137	-5.25694	0.09651
-12.2575	0.51684	-12.1237	0.45533	-5.24579	0.09611
-12.2463	0.507	-12.1126	0.4493	-5.23464	0.09569
-12.2352	0.49667	-12.1014	0.44333	-5.2235	0.09521
-12.2241	0.4859	-12.0903	0.43745	-5.21235	0.09466
-12.2129	0.47474	-12.0791	0.43171	-5.2012	0.094
-12.2018	0.46323	-12.068	0.42645	-5.19006	0.09335
-12.1906	0.45144	-12.0568	0.42171	-5.17891	0.09271
-12.1795	0.43941	-12.0457	0.4172	-5.16776	0.09192
-12.1683	0.42721	-12.0345	0.41297	-5.15661	0.09097
-12.1572	0.41491	-12.0234	0.40903	-5.14547	0.08987
-12.146	0.40256	-12.0122	0.40541	-5.13432	0.08862
-12.1349	0.39024	-12.0011	0.40215	-5.12317	0.08721
-12.1237	0.378	-11.99	0.39925	-5.11202	0.08567
-12.1126	0.3659	-11.9788	0.39674	-5.10088	0.084
-12.1014	0.35401	-11.9677	0.39463	-5.08973	0.08222
-12.0903	0.34238	-11.9565	0.39293	-5.07858	0.08034
-12.0791	0.33107	-11.9454	0.39165	-5.06743	0.07839
-12.068	0.32026	-11.9342	0.39081	-5.05629	0.07639
-12.0568	0.31	-11.9231	0.39041	-5.04514	0.07436
-12.0457	0.30019	-11.9119	0.39044	-5.03399	0.07232
-12.0345	0.29086	-11.9008	0.39092	-5.02284	0.0703
-12.0234	0.28204	-11.8896	0.39183	-5.0117	0.06832
-12.0122	0.27375	-11.8785	0.39318	-5.00055	0.06641
-12.0011	0.26601	-11.8673	0.39495	-4.9894	0.06458
-11.99	0.25884	-11.8562	0.39715	-4.97826	0.06287
-11.9788	0.25224	-11.845	0.39975	-4.96711	0.06129
-11.9677	0.24622	-11.8339	0.40276	-4.95596	0.05987
-11.9565	0.24078	-11.8227	0.40615	-4.94481	0.05861
-11.9454	0.23591	-11.8116	0.40991	-4.93367	0.05752
-11.9342	0.23161	-11.8004	0.41402	-4.92252	0.05664
-11.9231	0.22787	-11.7893	0.41847	-4.91137	0.05597
-11.9119	0.22468	-11.7782	0.42323	-4.90022	0.05551
-11.9008	0.22201	-11.767	0.42859	-4.88908	0.05526
-11.8896	0.21985	-11.7559	0.43453	-4.87793	0.05524
-11.8785	0.21819	-11.7447	0.44071	-4.86678	0.05544
-11.8673	0.21698	-11.7336	0.44711	-4.85563	0.05586
-11.8562	0.21623	-11.7224	0.45368	-4.84449	0.05648
-11.845	0.21589	-11.7113	0.46041	-4.83334	0.05732
-11.8339	0.21595	-11.7001	0.46725	-4.82219	0.05834
-11.8227	0.21638	-11.689	0.47417	-4.81104	0.05955
-11.8116	0.21716	-11.6778	0.48115	-4.7999	0.06092
-11.8004	0.21825	-11.6667	0.48814	-4.78875	0.06244
-11.7893	0.21963	-11.6555	0.4951	-4.7776	0.0641
-11.7782	0.22129	-11.6444	0.502	-4.76645	0.06587
-11.767	0.22333	-11.6332	0.50879	-4.75531	0.06773
-11.7559	0.22575	-11.6221	0.51544	-4.74416	0.06967
-11.7447	0.22837	-11.6109	0.52191	-4.73301	0.07166
-11.7336	0.23114	-11.5998	0.52816	-4.72187	0.07369
-11.7224	0.23404	-11.5886	0.53414	-4.71072	0.07574
-11.7113	0.23705	-11.5775	0.53981	-4.69957	0.07779
-11.7001	0.24014	-11.5663	0.54512	-4.68842	0.07983
-11.689	0.24328	-11.5552	0.55004	-4.67728	0.08183
-11.6778	0.24646	-11.5441	0.55483	-4.66613	0.0838
-11.6667	0.24965	-11.5329	0.55944	-4.65498	0.08573
-11.6555	0.25282	-11.5218	0.56351	-4.64383	0.0876
-11.6444	0.25595	-11.5106	0.56701	-4.63269	0.08942
-11.6332	0.25901	-11.4995	0.56988	-4.62154	0.09118
-11.6221	0.26199	-11.4883	0.57209	-4.61039	0.09291
-11.6109	0.26485	-11.4772	0.57359	-4.59924	0.09459
-11.5998	0.26759	-11.466	0.57434	-4.5881	0.09625
-11.5886	0.27017	-11.4549	0.57432	-4.57695	0.09803
-11.5775	0.27257	-11.4437	0.57349	-4.5658	0.09995
-11.5663	0.27478	-11.4326	0.57183	-4.55465	0.1019
-11.5552	0.27677	-11.4214	0.56931	-4.54351	0.10392
-11.5441	0.27869	-11.4103	0.56592	-4.53236	0.10602
-11.5329	0.28051	-11.3991	0.56197	-4.52121	0.10824
-11.5218	0.28205	-11.388	0.55745	-4.51007	0.11062
-11.5106	0.28329	-11.3768	0.55204	-4.49892	0.11318
-11.4995	0.28422	-11.3657	0.54575	-4.48777	0.11597
-11.4883	0.2848	-11.3545	0.53858	-4.47662	0.11902
-11.4772	0.28504	-11.3434	0.53056	-4.46548	0.12237
-11.466	0.28491	-11.3323	0.52169	-4.45433	0.12607
-11.4549	0.2844	-11.3211	0.51201	-4.44318	0.13013
-11.4437	0.2835	-11.31	0.50156	-4.43203	0.1346
-11.4326	0.28221	-11.2988	0.49038	-4.42089	0.13952
-11.4214	0.28052	-11.2877	0.47852	-4.40974	0.14489
-11.4103	0.27843	-11.2765	0.46602	-4.39859	0.15076
-11.3991	0.27609	-11.2654	0.45327	-4.38744	0.15713
-11.388	0.2735	-11.2542	0.44032	-4.3763	0.16402
-11.3768	0.27053	-11.2431	0.42691	-4.36515	0.17143
-11.3657	0.26717	-11.2319	0.41312	-4.354	0.17935
-11.3545	0.26344	-11.2208	0.399	-4.34285	0.18779
-11.3434	0.25935	-11.2096	0.38463	-4.33171	0.19672
-11.3323	0.25493	-11.1985	0.37006	-4.32056	0.20612
-11.3211	0.25019	-11.1873	0.35538	-4.30941	0.21595
-11.31	0.24516	-11.1762	0.34066	-4.29827	0.22617
-11.2988	0.23986	-11.1651	0.32595	-4.28712	0.23673
-11.2877	0.23434	-11.1539	0.31134	-4.27597	0.24757
-11.2765	0.22861	-11.1427	0.29688	-4.26482	0.25863
-11.2654	0.22288	-11.1316	0.28265	-4.25368	0.26984
-11.2542	0.21716	-11.1205	0.2687	-4.24253	0.28111
-11.2431	0.21137	-11.1093	0.25508	-4.23138	0.29237
-11.2319	0.20553	-11.0982	0.24186	-4.22023	0.30353
-11.2208	0.19968	-11.087	0.22907	-4.20909	0.31449
-11.2096	0.19388	-11.0759	0.21676	-4.19794	0.32516
-11.1985	0.18815	-11.0647	0.20496	-4.18679	0.33546
-11.1873	0.18255	-11.0536	0.19372	-4.17564	0.34529
-11.1762	0.17712	-11.0424	0.18304	-4.1645	0.35455
-11.1651	0.17189	-11.0313	0.17295	-4.15335	0.36317
-11.1539	0.16691	-11.0201	0.16346	-4.1422	0.37105
-11.1427	0.16221	-11.009	0.15459	-4.13105	0.37813
-11.1316	0.15784	-10.9978	0.14633	-4.11991	0.38432
-11.1205	0.15381	-10.9867	0.13867	-4.10876	0.38957
-11.1093	0.15017	-10.9755	0.13162	-4.09761	0.39382
-11.0982	0.14693	-10.9644	0.12515	-4.08647	0.39704
-11.087	0.14412	-10.9533	0.11924	-4.07532	0.39931
-11.0759	0.14176	-10.9421	0.11388	-4.06417	0.40077
-11.0647	0.13985	-10.9309	0.10903	-4.05302	0.40126
-11.0536	0.13841	-10.9198	0.10467	-4.04188	0.40062
-11.0424	0.13744	-10.9087	0.10076	-4.03073	0.39921
-11.0313	0.13694	-10.8975	0.09728	-4.01958	0.39703
-11.0201	0.13689	-10.8864	0.09417	-4.00843	0.39377
-11.009	0.13728	-10.8752	0.09141	-3.99729	0.38947
-10.9978	0.13811	-10.8641	0.08896	-3.98614	0.38416
-10.9867	0.13933	-10.8529	0.08677	-3.97499	0.3779
-10.9755	0.14092	-10.8418	0.08481	-3.96384	0.37076
-10.9644	0.14286	-10.8306	0.08305	-3.9527	0.36279
-10.9533	0.14509	-10.8195	0.08144	-3.94155	0.35408
-10.9421	0.14759	-10.8083	0.07996	-3.9304	0.3447
-10.9309	0.1503	-10.7972	0.07858	-3.91925	0.33474
-10.9198	0.15318	-10.786	0.07725	-3.90811	0.32428
-10.9087	0.15617	-10.7749	0.07595	-3.89696	0.31342
-10.8975	0.15923	-10.7637	0.07467	-3.88581	0.30223
-10.8864	0.1623	-10.7526	0.07337	-3.87467	0.29082
-10.8752	0.16533	-10.7415	0.07214	-3.86352	0.27926
-10.8641	0.16827	-10.7303	0.07096	-3.85237	0.26763
-10.8529	0.17105	-10.7192	0.06973	-3.84122	0.25602
-10.8418	0.17365	-10.708	0.06841	-3.83008	0.24449
-10.8306	0.176	-10.6969	0.06701	-3.81893	0.23312
-10.8195	0.17806	-10.6857	0.06553	-3.80778	0.22196
-10.8083	0.17979	-10.6746	0.06395	-3.79663	0.21108
-10.7972	0.18116	-10.6634	0.06227	-3.78549	0.20051
-10.786	0.18213	-10.6523	0.06051	-3.77434	0.1903
-10.7749	0.18267	-10.6411	0.05866	-3.76319	0.18047
-10.7637	0.18277	-10.63	0.05673	-3.75204	0.17107
-10.7526	0.1824	-10.6188	0.05471	-3.7409	0.1621
-10.7415	0.18183	-10.6077	0.05265	-3.72975	0.15357
-10.7303	0.18106	-10.5965	0.05052	-3.7186	0.1455
-10.7192	0.1798	-10.5854	0.04836	-3.70745	0.13788
-10.708	0.17805	-10.5742	0.04616	-3.69631	0.1307
-10.6969	0.17582	-10.5631	0.04395	-3.68516	0.12396
-10.6857	0.17313	-10.5519	0.04173	-3.67401	0.11764
-10.6746	0.16998	-10.5408	0.03952	-3.66287	0.11172
-10.6634	0.1664	-10.5297	0.03732	-3.65172	0.10618
-10.6523	0.16242	-10.5185	0.03517	-3.64057	0.10101
-10.6411	0.15806	-10.5074	0.03305	-3.62942	0.09617
-10.63	0.15336	-10.4962	0.031	-3.61828	0.09164
-10.6188	0.14835	-10.4851	0.02901	-3.60713	0.0874
-10.6077	0.14308	-10.4739	0.0271	-3.59598	0.08342
-10.5965	0.13758	-10.4628	0.02529	-3.58483	0.07976
-10.5854	0.1319	-10.4516	0.02357	-3.57369	0.07639
-10.5742	0.12607	-10.4405	0.02196	-3.56254	0.07321
-10.5631	0.12013	-10.4293	0.02047	-3.55139	0.0702
-10.5519	0.11413	-10.4182	0.0191	-3.54024	0.06734
-10.5408	0.1081	-10.407	0.01787	-3.5291	0.06461
-10.5297	0.10209	-10.3959	0.01678	-3.51795	0.062
-10.5185	0.09613	-10.3847	0.01584	-3.5068	0.0595
-10.5074	0.09025	-10.3736	0.01505	-3.49565	0.0571
-10.4962	0.08449	-10.3624	0.01442	-3.48451	0.05479
-10.4851	0.07887	-10.3513	0.01396	-3.47336	0.05257
-10.4739	0.07343	-10.3401	0.01367	-3.46221	0.05043
-10.4628	0.06818	-10.329	0.01358	-3.45107	0.04838
-10.4516	0.06315	-10.3178	0.01367	-3.43992	0.04642
-10.4405	0.05836	-10.3067	0.01397	-3.42877	0.04455
-10.4293	0.05382	-10.2956	0.01449	-3.41762	0.04278
-10.4182	0.04955	-10.2844	0.01522	-3.40648	0.04111
-10.407	0.04555	-10.2733	0.01619	-3.39533	0.03956
-10.3959	0.04184	-10.2621	0.01741	-3.38418	0.03813
-10.3847	0.03842	-10.251	0.01888	-3.37303	0.03684
-10.3736	0.0353	-10.2398	0.02062	-3.36189	0.03569
-10.3624	0.03248	-10.2287	0.02264	-3.35074	0.0347
-10.3513	0.02997	-10.2175	0.02497	-3.33959	0.03387
-10.3401	0.02775	-10.2064	0.0276	-3.32844	0.03323
-10.329	0.02584	-10.1952	0.03056	-3.3173	0.03277
-10.3178	0.02424	-10.1841	0.03385	-3.30615	0.03251
-10.3067	0.02295	-10.1729	0.0375	-3.295	0.03246
-10.2956	0.02196	-10.1618	0.04152	-3.28385	0.03262
-10.2844	0.02127	-10.1506	0.04591	-3.27271	0.03301
-10.2733	0.0209	-10.1395	0.05069	-3.26156	0.03368
-10.2621	0.02083	-10.1283	0.05587	-3.25041	0.03455
-10.251	0.02107	-10.1172	0.06146	-3.23926	0.03566
-10.2398	0.02162	-10.106	0.06747	-3.22812	0.03702
-10.2287	0.02248	-10.0949	0.07389	-3.21697	0.03862
-10.2175	0.02366	-10.0838	0.08075	-3.20582	0.04046
-10.2064	0.02516	-10.0726	0.08802	-3.19468	0.04254
-10.1952	0.02699	-10.0615	0.09572	-3.18353	0.04485
-10.1841	0.02914	-10.0503	0.10383	-3.17238	0.0474
-10.1729	0.03163	-10.0392	0.11236	-3.16123	0.05017
-10.1618	0.03445	-10.028	0.12128	-3.15009	0.05314
-10.1506	0.03761	-10.0169	0.13059	-3.13894	0.05632
-10.1395	0.04112	-10.0057	0.14027	-3.12779	0.05969
-10.1283	0.04498	-9.99457	0.15029	-3.11664	0.06323
-10.1172	0.04918	-9.98343	0.16064	-3.1055	0.06693
-10.106	0.05374	-9.97228	0.17128	-3.09435	0.07078
-10.0949	0.05865	-9.96113	0.18219	-3.0832	0.07477
-10.0838	0.06391	-9.94998	0.19334	-3.07205	0.07887
-10.0726	0.06951	-9.93884	0.20469	-3.06091	0.08307
-10.0615	0.07545	-9.92769	0.2162	-3.04976	0.08736
-10.0503	0.08171	-9.91654	0.22784	-3.03861	0.09173
-10.0392	0.0883	-9.90539	0.23957	-3.02746	0.09618
-10.028	0.09519	-9.89425	0.25134	-3.01632	0.1007
-10.0169	0.10238	-9.8831	0.26311	-3.00517	0.10528
-10.0057	0.10982	-9.87195	0.27484	-2.99402	0.10993
-9.99457	0.11752	-9.8608	0.28649	-2.98288	0.11466
-9.98343	0.12544	-9.84966	0.298	-2.97173	0.11948
-9.97228	0.13355	-9.83851	0.30935	-2.96058	0.12442
-9.96113	0.14183	-9.82736	0.32048	-2.94943	0.1295
-9.94998	0.15024	-9.81621	0.33137	-2.93829	0.13476
-9.93884	0.15874	-9.80507	0.34196	-2.92714	0.14024
-9.92769	0.1673	-9.79392	0.35248	-2.91599	0.14599
-9.91654	0.17587	-9.78277	0.36288	-2.90484	0.15208
-9.90539	0.18443	-9.77163	0.37289	-2.8937	0.15858
-9.89425	0.19291	-9.76048	0.38246	-2.88255	0.16557
-9.8831	0.20129	-9.74933	0.39156	-2.8714	0.17331
-9.87195	0.20951	-9.73818	0.40018	-2.86025	0.18191
-9.8608	0.21753	-9.72704	0.40827	-2.84911	0.19128
-9.84966	0.22532	-9.71589	0.41583	-2.83796	0.20154
-9.83851	0.23281	-9.70474	0.42283	-2.82681	0.2128
-9.82736	0.23999	-9.69359	0.42927	-2.81566	0.22519
-9.81621	0.24679	-9.68245	0.43514	-2.80452	0.23882
-9.80507	0.25319	-9.6713	0.44043	-2.79337	0.25384
-9.79392	0.25935	-9.66015	0.44515	-2.78222	0.27038
-9.78277	0.26522	-9.649	0.44954	-2.77108	0.28855
-9.77163	0.27059	-9.63786	0.45361	-2.75993	0.3085
-9.76048	0.27543	-9.62671	0.45714	-2.74878	0.33035
-9.74933	0.2797	-9.61556	0.46014	-2.73763	0.3542
-9.73818	0.2834	-9.60441	0.46263	-2.72649	0.38017
-9.72704	0.28649	-9.59327	0.46463	-2.71534	0.40834
-9.71589	0.28897	-9.58212	0.4662	-2.70419	0.43879
-9.70474	0.29084	-9.57097	0.46735	-2.69304	0.47158
-9.69359	0.29208	-9.55983	0.46813	-2.6819	0.50674
-9.68245	0.2927	-9.54868	0.4686	-2.67075	0.54429
-9.6713	0.29272	-9.53753	0.4688	-2.6596	0.58422
-9.66015	0.29213	-9.52638	0.46881	-2.64845	0.62647
-9.649	0.29118	-9.51524	0.46867	-2.63731	0.67098
-9.63786	0.28989	-9.50409	0.46847	-2.62616	0.71765
-9.62671	0.28806	-9.49294	0.46827	-2.61501	0.76635
-9.61556	0.2857	-9.48179	0.46817	-2.60386	0.81689
-9.60441	0.28286	-9.47065	0.46822	-2.59272	0.86909
-9.59327	0.27955	-9.4595	0.46889	-2.58157	0.9227
-9.58212	0.27583	-9.44835	0.47026	-2.57042	0.97747
-9.57097	0.27171	-9.4372	0.47205	-2.55928	1.03309
-9.55983	0.26726	-9.42606	0.47433	-2.54813	1.08923
-9.54868	0.2625	-9.41491	0.47719	-2.53698	1.14556
-9.53753	0.25748	-9.40376	0.48071	-2.52583	1.20169
-9.52638	0.25226	-9.39261	0.48496	-2.51469	1.25723
-9.51524	0.24687	-9.38147	0.49003	-2.50354	1.31178
-9.50409	0.24136	-9.37032	0.49598	-2.49239	1.36493
-9.49294	0.23579	-9.35917	0.50288	-2.48124	1.41624
-9.48179	0.2302	-9.34802	0.51079	-2.4701	1.4653
-9.47065	0.22464	-9.33688	0.51976	-2.45895	1.5117
-9.4595	0.21926	-9.32573	0.52983	-2.4478	1.55504
-9.44835	0.21412	-9.31458	0.54105	-2.43665	1.59493
-9.4372	0.20915	-9.30344	0.55343	-2.42551	1.631
-9.42606	0.20437	-9.29229	0.56698	-2.41436	1.66293
-9.41491	0.19983	-9.28114	0.58171	-2.40321	1.69041
-9.40376	0.19555	-9.26999	0.59761	-2.39206	1.71318
-9.39261	0.19159	-9.25885	0.61465	-2.38092	1.73101
-9.38147	0.18795	-9.2477	0.63278	-2.36977	1.74373
-9.37032	0.18467	-9.23655	0.65197	-2.35862	1.75121
-9.35917	0.18176	-9.2254	0.67215	-2.34748	1.75336
-9.34802	0.17925	-9.21426	0.69322	-2.33633	1.75287
-9.33688	0.17715	-9.20311	0.71511	-2.32518	1.74973
-9.32573	0.17546	-9.19196	0.73771	-2.31403	1.74125
-9.31458	0.17419	-9.18081	0.76091	-2.30289	1.7275
-9.30344	0.17335	-9.16967	0.78456	-2.29174	1.70859
-9.29229	0.17292	-9.15852	0.80855	-2.28059	1.68471
-9.28114	0.1729	-9.14737	0.83271	-2.26944	1.65605
-9.26999	0.17328	-9.13622	0.8569	-2.2583	1.62288
-9.25885	0.17403	-9.12508	0.88096	-2.24715	1.58549
-9.2477	0.17514	-9.11393	0.90509	-2.236	1.5442
-9.23655	0.17659	-9.10278	0.92913	-2.22485	1.49937
-9.2254	0.17834	-9.09164	0.95253	-2.21371	1.45138
-9.21426	0.18036	-9.08049	0.97513	-2.20256	1.40063
-9.20311	0.18262	-9.06934	0.99675	-2.19141	1.34753
-9.19196	0.18508	-9.05819	1.01724	-2.18026	1.29249
-9.18081	0.1877	-9.04705	1.03643	-2.16912	1.23594
-9.16967	0.19044	-9.0359	1.0542	-2.15797	1.1783
-9.15852	0.19325	-9.02475	1.07039	-2.14682	1.11998
-9.14737	0.1961	-9.0136	1.08489	-2.13568	1.06137
-9.13622	0.19894	-9.00246	1.09793	-2.12453	1.00285
-9.12508	0.20172	-8.99131	1.10943	-2.11338	0.9448
-9.11393	0.20448	-8.98016	1.11895	-2.10223	0.88754
-9.10278	0.20718	-8.96901	1.12643	-2.09109	0.8314
-9.09164	0.20969	-8.95787	1.13181	-2.07994	0.77665
-9.08049	0.21198	-8.94672	1.13506	-2.06879	0.72355
-9.06934	0.21402	-8.93557	1.13657	-2.05764	0.67233
-9.05819	0.21575	-8.92442	1.13633	-2.0465	0.62319
-9.04705	0.21716	-8.91328	1.13399	-2.03535	0.57627
-9.0359	0.21822	-8.90213	1.12957	-2.0242	0.53173
-9.02475	0.21889	-8.89098	1.12354	-2.01305	0.48965
-9.0136	0.21918	-8.87984	1.11596	-2.00191	0.45012
-9.00246	0.21921	-8.86869	1.10652	-1.99076	0.41317
-8.99131	0.21898	-8.85754	1.0953	-1.97961	0.37884
-8.98016	0.21832	-8.84639	1.08243	-1.96846	0.34712
-8.96901	0.21722	-8.83525	1.06801	-1.95732	0.31798
-8.95787	0.21567	-8.8241	1.05218	-1.94617	0.29138
-8.94672	0.21369	-8.81295	1.03546	-1.93502	0.26727
-8.93557	0.21133	-8.8018	1.01797	-1.92388	0.24555
-8.92442	0.20859	-8.79066	0.9995	-1.91273	0.22615
-8.91328	0.20545	-8.77951	0.98019	-1.90158	0.20896
-8.90213	0.20192	-8.76836	0.9602	-1.89043	0.19388
-8.89098	0.19804	-8.75721	0.93966	-1.87929	0.18078
-8.87984	0.19381	-8.74607	0.91874	-1.86814	0.16955
-8.86869	0.18927	-8.73492	0.89756	-1.85699	0.16005
-8.85754	0.18445	-8.72377	0.87628	-1.84584	0.15216
-8.84639	0.17937	-8.71262	0.85504	-1.8347	0.14575
-8.83525	0.17406	-8.70148	0.83396	-1.82355	0.14069
-8.8241	0.16855	-8.69033	0.81317	-1.8124	0.13685
-8.81295	0.16296	-8.67918	0.79278	-1.80125	0.1341
-8.8018	0.15731	-8.66804	0.7729	-1.79011	0.13231
-8.79066	0.15156	-8.65689	0.75364	-1.77896	0.13137
-8.77951	0.14575	-8.64574	0.73507	-1.76781	0.13116
-8.76836	0.13991	-8.63459	0.71728	-1.75666	0.13156
-8.75721	0.13406	-8.62345	0.70034	-1.74552	0.13246
-8.74607	0.12823	-8.6123	0.68431	-1.73437	0.13377
-8.73492	0.12246	-8.60115	0.66924	-1.72322	0.13538
-8.72377	0.11676	-8.59	0.65519	-1.71207	0.1372
-8.71262	0.11117	-8.57886	0.64217	-1.70093	0.13915
-8.70148	0.1057	-8.56771	0.63021	-1.68978	0.14114
-8.69033	0.10038	-8.55656	0.61973	-1.67863	0.1431
-8.67918	0.09522	-8.54541	0.61073	-1.66749	0.14496
-8.66804	0.09023	-8.53427	0.6028	-1.65634	0.14667
-8.65689	0.08544	-8.52312	0.59593	-1.64519	0.14816
-8.64574	0.08086	-8.51197	0.59009	-1.63404	0.1494
-8.63459	0.07649	-8.50082	0.58524	-1.6229	0.15033
-8.62345	0.07234	-8.48968	0.58135	-1.61175	0.15093
-8.6123	0.06842	-8.47853	0.57838	-1.6006	0.15117
-8.60115	0.06474	-8.46738	0.57627	-1.58945	0.15103
-8.59	0.0613	-8.45624	0.57497	-1.57831	0.15072
-8.57886	0.05809	-8.44509	0.57441	-1.56716	0.15023
-8.56771	0.05513	-8.43394	0.57453	-1.55601	0.14933
-8.55656	0.05242	-8.42279	0.57526	-1.54486	0.14801
-8.54541	0.04995	-8.41165	0.57652	-1.53372	0.14628
-8.53427	0.04772	-8.4005	0.57824	-1.52257	0.14414
-8.52312	0.04572	-8.38935	0.58033	-1.51142	0.14162
-8.51197	0.04395	-8.3782	0.58272	-1.50027	0.13872
-8.50082	0.04238	-8.36706	0.58532	-1.48913	0.13547
-8.48968	0.04103	-8.35591	0.58806	-1.47798	0.1319
-8.47853	0.03989	-8.34476	0.59084	-1.46683	0.12803
-8.46738	0.03894	-8.33361	0.5936	-1.45569	0.1239
-8.45624	0.03817	-8.32247	0.59625	-1.44454	0.11953
-8.44509	0.03759	-8.31132	0.59871	-1.43339	0.11496
-8.43394	0.03718	-8.30017	0.60094	-1.42224	0.11023
-8.42279	0.03694	-8.28902	0.60285	-1.4111	0.10533
-8.41165	0.03686	-8.27788	0.60439	-1.39995	0.10037
-8.4005	0.03692	-8.26673	0.60551	-1.3888	0.09536
-8.38935	0.03714	-8.25558	0.60657	-1.37765	0.09031
-8.3782	0.03749	-8.24444	0.60752	-1.36651	0.08527
-8.36706	0.03798	-8.23329	0.60795	-1.35536	0.08026
-8.35591	0.03859	-8.22214	0.60781	-1.34421	0.0753
-8.34476	0.03933	-8.21099	0.60712	-1.33306	0.07044
-8.33361	0.04019	-8.19985	0.60585	-1.32192	0.06568
-8.32247	0.04117	-8.1887	0.604	-1.31077	0.06106
-8.31132	0.04226	-8.17755	0.60162	-1.29962	0.0566
-8.30017	0.04347	-8.1664	0.59871	-1.28847	0.0523
-8.28902	0.0448	-8.15526	0.5957	-1.27733	0.04817
-8.27788	0.04623	-8.14411	0.59263	-1.26618	0.04423
-8.26673	0.04778	-8.13296	0.58915	-1.25503	0.0405
-8.25558	0.04946	-8.12181	0.58529	-1.24389	0.03697
-8.24444	0.05128	-8.11067	0.58111	-1.23274	0.03364
-8.23329	0.05321	-8.09952	0.57668	-1.22159	0.03053
-8.22214	0.05526	-8.08837	0.57203	-1.21044	0.02763
-8.21099	0.05743	-8.07722	0.56724	-1.1993	0.02494
-8.19985	0.05972	-8.06608	0.56237	-1.18815	0.02245
-8.1887	0.06213	-8.05493	0.55748	-1.177	0.02017
-8.17755	0.06465	-8.04378	0.55261	-1.16585	0.01808
-8.1664	0.0673	-8.03264	0.54784	-1.15471	0.01619
-8.15526	0.07009	-8.02149	0.5432	-1.14356	0.01448
-8.14411	0.07302	-8.01034	0.53874	-1.13241	0.01295
-8.13296	0.07606	-7.99919	0.53451	-1.12126	0.01159
-8.12181	0.07922	-7.98805	0.53054	-1.11012	0.0104
-8.11067	0.08247	-7.9769	0.52686	-1.09897	0.00938
-8.09952	0.08582	-7.96575	0.52348	-1.08782	0.00851
-8.08837	0.08926	-7.9546	0.52042	-1.07667	0.0078
-8.07722	0.09276	-7.94346	0.51768	-1.06553	0.00724
-8.06608	0.09634	-7.93231	0.51527	-1.05438	0.00683
-8.05493	0.09997	-7.92116	0.51317	-1.04323	0.00657
-8.04378	0.10364	-7.91001	0.51137	-1.03209	0.00647
-8.03264	0.10732	-7.89887	0.50986	-1.02094	0.00652
-8.02149	0.11102	-7.88772	0.50859	-1.00979	0.00673
-8.01034	0.1147	-7.87657	0.50756	-0.99864	0.00712
-7.99919	0.11835	-7.86542	0.50673	-0.9875	0.00768
-7.98805	0.12196	-7.85428	0.50606	-0.97635	0.00843
-7.9769	0.1255	-7.84313	0.50585	-0.9652	0.00939
-7.96575	0.12895	-7.83198	0.50605	-0.95405	0.01057
-7.9546	0.1323	-7.82083	0.50631	-0.94291	0.01198
-7.94346	0.13553	-7.80969	0.50657	-0.93176	0.01366
-7.93231	0.13863	-7.79854	0.5068	-0.92061	0.01569
-7.92116	0.14157	-7.78739	0.50697	-0.90946	0.01798
-7.91001	0.14435	-7.77625	0.50706	-0.89832	0.0206
-7.89887	0.14695	-7.7651	0.50703	-0.88717	0.0236
-7.88772	0.14937	-7.75395	0.50688	-0.87602	0.02699
-7.87657	0.1516	-7.7428	0.50657	-0.86487	0.03083
-7.86542	0.15363	-7.73166	0.50612	-0.85373	0.03513
-7.85428	0.15547	-7.72051	0.50552	-0.84258	0.03994
-7.84313	0.1573	-7.70936	0.50478	-0.83143	0.04529
-7.83198	0.15911	-7.69821	0.50391	-0.82029	0.05123
-7.82083	0.16073	-7.68707	0.50293	-0.80914	0.05779
-7.80969	0.16218	-7.67592	0.50185	-0.79799	0.06501
-7.79854	0.16345	-7.66477	0.5011	-0.78684	0.07292
-7.78739	0.16457	-7.65362	0.50071	-0.7757	0.08158
-7.77625	0.16553	-7.64248	0.50031	-0.76455	0.091
-7.7651	0.16638	-7.63133	0.49994	-0.7534	0.10122
-7.75395	0.16711	-7.62018	0.49964	-0.74225	0.11228
-7.7428	0.16775	-7.60903	0.49944	-0.73111	0.1242
-7.73166	0.16832	-7.59789	0.49939	-0.71996	0.13701
-7.72051	0.16884	-7.58674	0.49951	-0.70881	0.15072
-7.70936	0.16934	-7.57559	0.49983	-0.69766	0.16537
-7.69821	0.16983	-7.56445	0.5004	-0.68652	0.18095
-7.68707	0.17034	-7.5533	0.50124	-0.67537	0.19749
-7.67592	0.17088	-7.54215	0.50238	-0.66422	0.215
-7.66477	0.17152	-7.531	0.50384	-0.65307	0.23346
-7.65362	0.17228	-7.51986	0.50564	-0.64193	0.25289
-7.64248	0.17313	-7.50871	0.50779	-0.63078	0.27329
-7.63133	0.17406	-7.49756	0.5103	-0.61963	0.29464
-7.62018	0.17508	-7.48641	0.51318	-0.60849	0.31696
-7.60903	0.17621	-7.47527	0.51642	-0.59734	0.34022
-7.59789	0.17744	-7.46412	0.52002	-0.58619	0.36443
-7.58674	0.17877	-7.45297	0.52395	-0.57504	0.38958
-7.57559	0.18019	-7.44182	0.5282	-0.5639	0.41568
-7.56445	0.18169	-7.43068	0.53276	-0.55275	0.44272
-7.5533	0.18327	-7.41953	0.53757	-0.5416	0.47072
-7.54215	0.1849	-7.40838	0.54264	-0.53045	0.49969
-7.531	0.18656	-7.39723	0.54789	-0.51931	0.52965
-7.51986	0.18825	-7.38609	0.55331	-0.50816	0.56064
-7.50871	0.18994	-7.37494	0.55914	-0.49701	0.59269
-7.49756	0.1916	-7.36379	0.56534	-0.48586	0.62585
-7.48641	0.19322	-7.35265	0.57156	-0.47472	0.66018
-7.47527	0.19476	-7.3415	0.57776	-0.46357	0.69575
-7.46412	0.19621	-7.33035	0.58387	-0.45242	0.73263
-7.45297	0.19754	-7.3192	0.58986	-0.44127	0.7709
-7.44182	0.19872	-7.30806	0.59568	-0.43013	0.81066
-7.43068	0.19974	-7.29691	0.6013	-0.41898	0.852
-7.41953	0.20058	-7.28576	0.60665	-0.40783	0.89502
-7.40838	0.20121	-7.27461	0.61171	-0.39669	0.93982
-7.39723	0.20162	-7.26347	0.61645	-0.38554	0.9865
-7.38609	0.20181	-7.25232	0.62084	-0.37439	1.03597
-7.37494	0.20198	-7.24117	0.62485	-0.36324	1.08832
-7.36379	0.20214	-7.23002	0.62846	-0.3521	1.14276
-7.35265	0.20204	-7.21888	0.63206	-0.34095	1.19933
-7.3415	0.20168	-7.20773	0.63564	-0.3298	1.25805
-7.33035	0.20105	-7.19658	0.63879	-0.31865	1.31892
-7.3192	0.20016	-7.18543	0.64151	-0.30751	1.38189
-7.30806	0.19902	-7.17429	0.6438	-0.29636	1.4469
-7.29691	0.19763	-7.16314	0.64566	-0.28521	1.51385
-7.28576	0.196	-7.15199	0.64712	-0.27406	1.5826
-7.27461	0.19415	-7.14085	0.64817	-0.26292	1.65297
-7.26347	0.1921	-7.1297	0.64884	-0.25177	1.72475
-7.25232	0.18987	-7.11855	0.64915	-0.24062	1.79766
-7.24117	0.18747	-7.1074	0.64913	-0.22947	1.87142
-7.23002	0.18493	-7.09626	0.64879	-0.21833	1.94566
-7.21888	0.18232	-7.08511	0.64818	-0.20718	2.02
-7.20773	0.17964	-7.07396	0.64733	-0.19603	2.09402
-7.19658	0.17691	-7.06281	0.64626	-0.18488	2.16726
-7.18543	0.17415	-7.05167	0.64536	-0.17374	2.23922
-7.17429	0.17138	-7.04052	0.64468	-0.16259	2.30941
-7.16314	0.16863	-7.02937	0.64386	-0.15144	2.37727
-7.15199	0.16593	-7.01822	0.64294	-0.1403	2.44226
-7.14085	0.1633	-7.00708	0.64195	-0.12915	2.50383
-7.1297	0.16078	-6.99593	0.6409	-0.118	2.56144
-7.11855	0.15838	-6.98478	0.63983	-0.10685	2.61453
-7.1074	0.15614	-6.97363	0.63874	-0.09571	2.6626
-7.09626	0.15407	-6.96249	0.63767	-0.08456	2.70514
-7.08511	0.15218	-6.95134	0.63663	-0.07341	2.74169
-7.07396	0.15052	-6.94019	0.63563	-0.06226	2.77183
-7.06281	0.14908	-6.92905	0.63471	-0.05112	2.7952
-7.05167	0.14797	-6.9179	0.63387	-0.03997	2.81148
-7.04052	0.1472	-6.90675	0.63314	-0.02882	2.82041
-7.02937	0.1467	-6.8956	0.63252	-0.01767	2.8218
-7.01822	0.14646	-6.88446	0.63202	-0.00653	2.81554
-7.00708	0.1465	-6.87331	0.63167	0.00462	2.80579
-6.99593	0.14681	-6.86216	0.63147	0.01577	2.79253
-6.98478	0.1474	-6.85101	0.63143	0.02692	2.77158
-6.97363	0.14824	-6.83987	0.63158	0.03806	2.74303
-6.96249	0.14934	-6.82872	0.63231	0.04921	2.70703
-6.95134	0.15069	-6.81757	0.63363	0.06036	2.66384
-6.94019	0.15227	-6.80642	0.63514	0.0715	2.61374
-6.92905	0.15406	-6.79528	0.63685	0.08265	2.55711
-6.9179	0.15604	-6.78413	0.63876	0.0938	2.49436
-6.90675	0.15819	-6.77298	0.64086	0.10495	2.42599
-6.8956	0.16049	-6.76183	0.64316	0.11609	2.35249
-6.88446	0.1629	-6.75069	0.64565	0.12724	2.27442
-6.87331	0.16539	-6.73954	0.64832	0.13839	2.19237
-6.86216	0.16794	-6.72839	0.65118	0.14954	2.10694
-6.85101	0.1705	-6.71725	0.65422	0.16068	2.01874
-6.83987	0.17305	-6.7061	0.65743	0.17183	1.92839
-6.82872	0.17556	-6.69495	0.6608	0.18298	1.8365
-6.81757	0.178	-6.6838	0.66433	0.19413	1.74369
-6.80642	0.18031	-6.67266	0.66823	0.20527	1.65053
-6.79528	0.18246	-6.66151	0.67249	0.21642	1.55758
-6.78413	0.18441	-6.65036	0.67685	0.22757	1.46538
-6.77298	0.18612	-6.63921	0.68128	0.23872	1.37443
-6.76183	0.18757	-6.62807	0.68575	0.24986	1.28517
-6.75069	0.18873	-6.61692	0.69025	0.26101	1.19802
-6.73954	0.18956	-6.60577	0.69473	0.27216	1.11336
-6.72839	0.19006	-6.59462	0.69918	0.2833	1.03149
-6.71725	0.19019	-6.58348	0.70355	0.29445	0.95271
-6.7061	0.18994	-6.57233	0.70783	0.3056	0.87724
-6.69495	0.18931	-6.56118	0.71198	0.31675	0.80525
-6.6838	0.18828	-6.55003	0.71597	0.32789	0.7369
-6.67266	0.18711	-6.53889	0.71979	0.33904	0.67226
-6.66151	0.1858	-6.52774	0.72341	0.35019	0.61141
-6.65036	0.1841	-6.51659	0.7268	0.36134	0.55434
-6.63921	0.18203	-6.50545	0.72995	0.37248	0.50105
-6.62807	0.17958	-6.4943	0.73285	0.38363	0.45148
-6.61692	0.17679	-6.48315	0.7359	0.39478	0.40556
-6.60577	0.17367	-6.472	0.7391	0.40593	0.36318
-6.59462	0.17025	-6.46086	0.74202	0.41707	0.32422
-6.58348	0.16658	-6.44971	0.74467	0.42822	0.28855
-6.57233	0.16267	-6.43856	0.74707	0.43937	0.25601
-6.56118	0.15858	-6.42741	0.74922	0.45052	0.22643
-6.55003	0.15434	-6.41627	0.75115	0.46166	0.19965
-6.53889	0.15001	-6.40512	0.75288	0.47281	0.1755
-6.52774	0.14564	-6.39397	0.75445	0.48396	0.15378
-6.51659	0.14126	-6.38282	0.75589	0.4951	0.13434
-6.50545	0.13694	-6.37168	0.75765	0.50625	0.11699
-6.4943	0.13274	-6.36053	0.75978	0.5174	0.10157
-6.48315	0.1287	-6.34938	0.76191	0.52855	0.0879
-6.472	0.12489	-6.33823	0.76411	0.53969	0.07584
-6.46086	0.12135	-6.32709	0.76641	0.55084	0.06522
-6.44971	0.11815	-6.31594	0.76888	0.56199	0.05592
-6.43856	0.11534	-6.30479	0.77157	0.57314	0.0478
-6.42741	0.11297	-6.29364	0.77454	0.58428	0.04074
-6.41627	0.1111	-6.2825	0.77785	0.59543	0.03461
-6.40512	0.10979	-6.27135	0.78155	0.60658	0.02931
-6.39397	0.10907	-6.2602	0.78569	0.61773	0.02474
-6.38282	0.10901	-6.24906	0.79032	0.62887	0.02082
-6.37168	0.10965	-6.23791	0.79549	0.64002	0.01747
-6.36053	0.11105	-6.22676	0.80124	0.65117	0.01461
-6.34938	0.11323	-6.21561	0.8076	0.66232	0.01219
-6.33823	0.11625	-6.20447	0.8146	0.67346	0.01013
-6.32709	0.12013	-6.19332	0.82226	0.68461	0.00839
-6.31594	0.12492	-6.18217	0.83059	0.69576	0.00693
-6.30479	0.13063	-6.17102	0.8396	0.7069	0.00571
-6.29364	0.13731	-6.15988	0.84928	0.71805	0.00469
-6.2825	0.14498	-6.14873	0.86	0.7292	0.00384
-6.27135	0.15364	-6.13758	0.87175	0.74035	0.00313
-6.2602	0.16333	-6.12643	0.88408	0.75149	0.00255
-6.24906	0.17404	-6.11529	0.89697	0.76264	0.00206
-6.23791	0.18579	-6.10414	0.91032	0.77379	0.00167
-6.22676	0.19855	-6.09299	0.92409	0.78494	0.00134
-6.21561	0.21234	-6.08184	0.93818	0.79608	0.00108
-6.20447	0.22712	-6.0707	0.95252	0.80723	0.000864972
-6.19332	0.24287	-6.05955	0.96701	0.81838	0.000690537
-6.18217	0.25956	-6.0484	0.98155	0.82953	0.000549569
-6.17102	0.27714	-6.03726	0.99602	0.84067	0.000436022
-6.15988	0.29557	-6.02611	1.01033	0.85182	0.000344862
-6.14873	0.31481	-6.01496	1.02435	0.86297	0.000271915
-6.13758	0.33478	-6.00381	1.03795	0.87412	0.000213733
-6.12643	0.35539	-5.99267	1.05103	0.88526	0.000167479
-6.11529	0.37655	-5.98152	1.06376	0.89641	0.000130828
-6.10414	0.39816	-5.97037	1.07603	0.90756	0.000101881
-6.09299	0.42011	-5.95922	1.08738	0.9187	7.90924e-05
-6.08184	0.44229	-5.94808	1.09768	3.60806	0.000117995
-6.0707	0.46459	-5.93693	1.10681	3.61915	0.000143879
-6.05955	0.48686	-5.92578	1.11465	3.63025	0.000174903
-6.0484	0.50899	-5.91463	1.1213	3.64134	0.000211964
-6.03726	0.53082	-5.90349	1.12667	3.65243	0.000256088
-6.02611	0.55223	-5.89234	1.13043	3.66352	0.000308449
-6.01496	0.57306	-5.88119	1.13248	3.67461	0.000370374
-6.00381	0.59317	-5.87004	1.13275	3.6857	0.000443367
-5.99267	0.61242	-5.8589	1.13149	3.69679	0.000529115
-5.98152	0.63081	-5.84775	1.12865	3.70788	0.000629509
-5.97037	0.64818	-5.8366	1.12386	3.71897	0.000746651
-5.95922	0.66428	-5.82546	1.11708	3.73006	0.000882874
-5.94808	0.67898	-5.81431	1.10831	3.74115	0.00104
-5.93693	0.69217	-5.80316	1.09771	3.75224	0.00122
-5.92578	0.70373	-5.79201	1.08529	3.76333	0.00143
-5.91463	0.71385	-5.78087	1.07092	3.77442	0.00167
-5.90349	0.72247	-5.76972	1.05465	3.78551	0.00195
-5.89234	0.7292	-5.75857	1.03692	3.7966	0.00226
-5.88119	0.734	-5.74742	1.01778	3.80769	0.00262
-5.87004	0.73682	-5.73628	0.99698	3.81878	0.00302
-5.8589	0.73778	-5.72513	0.9746	3.82987	0.00347
-5.84775	0.73685	-5.71398	0.95076	3.84096	0.00398
-5.8366	0.73393	-5.70283	0.92557	3.85205	0.00455
-5.82546	0.72903	-5.69169	0.8996	3.86314	0.00519
-5.81431	0.72219	-5.68054	0.87296	3.87423	0.0059
-5.80316	0.71404	-5.66939	0.8454	3.88532	0.00668
-5.79201	0.70464	-5.65824	0.81708	3.89641	0.00754
-5.78087	0.69352	-5.6471	0.78814	3.90751	0.00849
-5.76972	0.68077	-5.63595	0.75874	3.9186	0.00952
-5.75857	0.6666	-5.6248	0.72904	3.92969	0.01066
-5.74742	0.65112	-5.61366	0.6992	3.94078	0.01189
-5.73628	0.63438	-5.60251	0.66938	3.95187	0.01322
-5.72513	0.61653	-5.59136	0.63972	3.96296	0.01465
-5.71398	0.5977	-5.58021	0.61037	3.97405	0.01619
-5.70283	0.57806	-5.56907	0.58147	3.98514	0.01784
-5.69169	0.55776	-5.55792	0.55315	3.99623	0.01959
-5.68054	0.53696	-5.54677	0.52554	4.00732	0.02145
-5.66939	0.51583	-5.53562	0.49875	4.01841	0.02341
-5.65824	0.49452	-5.52448	0.47288	4.0295	0.02548
-5.6471	0.47318	-5.51333	0.44802	4.04059	0.02764
-5.63595	0.45198	-5.50218	0.42425	4.05168	0.0299
-5.6248	0.43104	-5.49103	0.40162	4.06277	0.03224
-5.61366	0.41052	-5.47989	0.38019	4.07386	0.03465
-5.60251	0.39054	-5.46874	0.35999	4.08495	0.03714
-5.59136	0.37122	-5.45759	0.34105	4.09604	0.03967
-5.58021	0.35267	-5.44644	0.32338	4.10713	0.04226
-5.56907	0.33498	-5.4353	0.30698	4.11822	0.04487
-5.55792	0.31824	-5.42415	0.29184	4.12931	0.04749
-5.54677	0.30252	-5.413	0.27793	4.1404	0.05015
-5.53562	0.28787	-5.40186	0.26521	4.15149	0.05277
-5.52448	0.27435	-5.39071	0.25364	4.16258	0.05535
-5.51333	0.26198	-5.37956	0.24317	4.17368	0.05789
-5.50218	0.25079	-5.36841	0.23374	4.18477	0.06036
-5.49103	0.24077	-5.35727	0.22527	4.19586	0.06274
-5.47989	0.23193	-5.34612	0.21771	4.20695	0.06502
-5.46874	0.22424	-5.33497	0.21096	4.21804	0.06719
-5.45759	0.21767	-5.32382	0.20496	4.22913	0.06922
-5.44644	0.21219	-5.31268	0.19962	4.24022	0.0711
-5.4353	0.20774	-5.30153	0.19486	4.25131	0.07281
-5.42415	0.20428	-5.29038	0.1906	4.2624	0.07436
-5.413	0.20172	-5.27923	0.18677	4.27349	0.07572
-5.40186	0.2	-5.26809	0.18329	4.28458	0.07689
-5.39071	0.19904	-5.25694	0.18008	4.29567	0.07786
-5.37956	0.19875	-5.24579	0.17709	4.30676	0.07863
-5.36841	0.19906	-5.23464	0.17424	4.31785	0.0792
-5.35727	0.19987	-5.2235	0.17148	4.32894	0.07958
-5.34612	0.20109	-5.21235	0.16876	4.34003	0.07989
-5.33497	0.20262	-5.2012	0.16605	4.35112	0.08014
-5.32382	0.2044	-5.19006	0.16351	4.36221	0.08022
-5.31268	0.20631	-5.17891	0.16113	4.3733	0.08015
-5.30153	0.20828	-5.16776	0.15865	4.38439	0.07995
-5.29038	0.21023	-5.15661	0.15605	4.39548	0.07964
-5.27923	0.21209	-5.14547	0.15332	4.40657	0.07925
-5.26809	0.21377	-5.13432	0.15045	4.41766	0.07881
-5.25694	0.21523	-5.12317	0.14744	4.42875	0.07835
-5.24579	0.2164	-5.11202	0.14431	4.43984	0.07791
-5.23464	0.21722	-5.10088	0.14105	4.45094	0.07754
-5.2235	0.21767	-5.08973	0.13768	4.46203	0.07729
-5.21235	0.21771	-5.07858	0.13424	4.47312	0.0772
-5.2012	0.21731	-5.06743	0.13074	4.48421	0.07732
-5.19006	0.21678	-5.05629	0.12721	4.4953	0.07773
-5.17891	0.21611	-5.04514	0.12369	4.50639	0.07847
-5.16776	0.21497	-5.03399	0.12021	4.51748	0.07961
-5.15661	0.21336	-5.02284	0.11679	4.52857	0.08122
-5.14547	0.21129	-5.0117	0.11349	4.53966	0.08336
-5.13432	0.20879	-5.00055	0.11033	4.55075	0.08611
-5.12317	0.20588	-4.9894	0.10734	4.56184	0.08953
-5.11202	0.20259	-4.97826	0.10457	4.57293	0.09371
-5.10088	0.19896	-4.96711	0.10204	4.58402	0.0987
-5.08973	0.19504	-4.95596	0.09978	4.59511	0.10458
-5.07858	0.19088	-4.94481	0.09782	4.6062	0.11142
-5.06743	0.18652	-4.93367	0.09617	4.61729	0.11929
-5.05629	0.18203	-4.92252	0.09487	4.62838	0.12826
-5.04514	0.17747	-4.91137	0.09392	4.63947	0.13837
-5.03399	0.1729	-4.90022	0.09333	4.65056	0.1497
-5.02284	0.16837	-4.88908	0.09312	4.66165	0.16229
-5.0117	0.16395	-4.87793	0.09327	4.67274	0.17617
-5.00055	0.15971	-4.86678	0.09379	4.68383	0.19139
-4.9894	0.15568	-4.85563	0.09468	4.69492	0.20797
-4.97826	0.15194	-4.84449	0.09591	4.70601	0.22592
-4.96711	0.14853	-4.83334	0.09747	4.71711	0.24524
-4.95596	0.1455	-4.82219	0.09935	4.7282	0.26592
-4.94481	0.14289	-4.81104	0.10152	4.73929	0.28795
-4.93367	0.14074	-4.7999	0.10394	4.75038	0.31127
-4.92252	0.13907	-4.78875	0.10659	4.76147	0.33585
-4.91137	0.13792	-4.7776	0.10944	4.77256	0.36159
-4.90022	0.13729	-4.76645	0.11243	4.78365	0.38842
-4.88908	0.13721	-4.75531	0.11554	4.79474	0.41623
-4.87793	0.13767	-4.74416	0.11874	4.80583	0.44492
-4.86678	0.13867	-4.73301	0.12197	4.81692	0.47433
-4.85563	0.14021	-4.72187	0.12519	4.82801	0.50432
-4.84449	0.14227	-4.71072	0.12837	4.8391	0.53473
-4.83334	0.14482	-4.69957	0.13146	4.85019	0.56538
-4.82219	0.14783	-4.68842	0.13443	4.86128	0.59608
-4.81104	0.15128	-4.67728	0.13724	4.87237	0.62663
-4.7999	0.15511	-4.66613	0.13986	4.88346	0.65682
-4.78875	0.1593	-4.65498	0.14225	4.89455	0.68643
-4.7776	0.16378	-4.64383	0.14439	4.90564	0.71526
-4.76645	0.16851	-4.63269	0.14626	4.91673	0.74308
-4.75531	0.17344	-4.62154	0.14784	4.92782	0.76967
-4.74416	0.17851	-4.61039	0.14912	4.93891	0.79482
-4.73301	0.18366	-4.59924	0.15008	4.95	0.81832
-4.72187	0.18885	-4.5881	0.15072	4.96109	0.83999
-4.71072	0.19401	-4.57695	0.15127	4.97218	0.85964
-4.69957	0.19911	-4.5658	0.15174	4.98328	0.87709
-4.68842	0.20408	-4.55465	0.15189	4.99437	0.89221
-4.67728	0.2089	-4.54351	0.15176	5.00546	0.90487
-4.66613	0.21351	-4.53236	0.15134	5.01655	0.91495
-4.65498	0.2179	-4.52121	0.15067	5.02764	0.92239
-4.64383	0.22203	-4.51007	0.14977	5.03873	0.92711
-4.63269	0.22588	-4.49892	0.14867	5.04982	0.9291
-4.62154	0.22945	-4.48777	0.14739	5.06091	0.92977
-4.61039	0.23273	-4.47662	0.14597	5.072	0.92914
-4.59924	0.23574	-4.46548	0.14445	5.08309	0.92581
-4.5881	0.23848	-4.45433	0.14287	5.09418	0.91984
-4.57695	0.24132	-4.44318	0.14125	5.10527	0.91131
-4.5658	0.24428	-4.43203	0.13965	5.11636	0.90032
-4.55465	0.24708	-4.42089	0.13809	5.12745	0.88702
-4.54351	0.24974	-4.40974	0.13661	5.13854	0.87155
-4.53236	0.25233	-4.39859	0.13525	5.14963	0.8541
-4.52121	0.25489	-4.38744	0.13403	5.16072	0.83485
-4.51007	0.25752	-4.3763	0.13299	5.17181	0.81403
-4.49892	0.26025	-4.36515	0.13215	5.1829	0.79185
-4.48777	0.26317	-4.354	0.13153	5.19399	0.76856
-4.47662	0.26636	-4.34285	0.13114	5.20508	0.74439
-4.46548	0.26989	-4.33171	0.131	5.21617	0.7196
-4.45433	0.27385	-4.32056	0.13112	5.22726	0.69442
-4.44318	0.27831	-4.30941	0.13149	5.23835	0.66912
-4.43203	0.28334	-4.29827	0.13211	5.24944	0.64393
-4.42089	0.28902	-4.28712	0.13298	5.26054	0.61909
-4.40974	0.29541	-4.27597	0.13409	5.27163	0.59482
-4.39859	0.30256	-4.26482	0.1354	5.28272	0.57134
-4.38744	0.31053	-4.25368	0.13692	5.29381	0.54885
-4.3763	0.31935	-4.24253	0.1386	5.3049	0.52753
-4.36515	0.32904	-4.23138	0.14043	5.31599	0.50754
-4.354	0.33963	-4.22023	0.14237	5.32708	0.48902
-4.34285	0.35111	-4.20909	0.14438	5.33817	0.47211
-4.33171	0.36346	-4.19794	0.14644	5.34926	0.4569
-4.32056	0.37666	-4.18679	0.14851	5.36035	0.44347
-4.30941	0.39067	-4.17564	0.15055	5.37144	0.43187
-4.29827	0.40542	-4.1645	0.15253	5.38253	0.42216
-4.28712	0.42085	-4.15335	0.15442	5.39362	0.41433
-4.27597	0.43687	-4.1422	0.15617	5.40471	0.40838
-4.26482	0.45338	-4.13105	0.15777	5.4158	0.40428
-4.25368	0.47026	-4.11991	0.15919	5.42689	0.40198
-4.24253	0.4874	-4.10876	0.16039	5.43798	0.40142
-4.23138	0.50467	-4.09761	0.16137	5.44907	0.4025
-4.22023	0.52192	-4.08647	0.1621	5.46016	0.40513
-4.20909	0.539	-4.07532	0.16266	5.47125	0.4092
-4.19794	0.55578	-4.06417	0.1631	5.48234	0.41456
-4.18679	0.57209	-4.05302	0.16335	5.49343	0.42109
-4.17564	0.5878	-4.04188	0.16332	5.50452	0.42863
-4.1645	0.60275	-4.03073	0.16312	5.51561	0.43704
-4.15335	0.6168	-4.01958	0.16275	5.52671	0.44615
-4.1422	0.62982	-4.00843	0.16213	5.5378	0.4558
-4.13105	0.64168	-3.99729	0.16129	5.54889	0.46583
-4.11991	0.65228	-3.98614	0.16023	5.55998	0.47607
-4.10876	0.66151	-3.97499	0.15898	5.57107	0.48638
-4.09761	0.6693	-3.96384	0.15757	5.58216	0.49658
-4.08647	0.67557	-3.9527	0.15603	5.59325	0.50654
-4.07532	0.6805	-3.94155	0.15437	5.60434	0.51612
-4.06417	0.68428	-3.9304	0.15263	5.61543	0.52519
-4.05302	0.68668	-3.91925	0.15084	5.62652	0.53363
-4.04188	0.68746	-3.90811	0.14903	5.63761	0.54134
-4.03073	0.68722	-3.89696	0.14723	5.6487	0.54822
-4.01958	0.68598	-3.88581	0.14546	5.65979	0.5542
-4.00843	0.68323	-3.87467	0.14375	5.67088	0.55922
-3.99729	0.67901	-3.86352	0.14212	5.68197	0.56391
-3.98614	0.67342	-3.85237	0.14059	5.69306	0.56823
-3.97499	0.66654	-3.84122	0.13917	5.70415	0.57147
-3.96384	0.65848	-3.83008	0.13788	5.71524	0.57362
-3.9527	0.64935	-3.81893	0.13673	5.72633	0.57468
-3.94155	0.63928	-3.80778	0.13571	5.73742	0.57467
-3.9304	0.6284	-3.79663	0.13485	5.74851	0.57362
-3.91925	0.61685	-3.78549	0.13411	5.7596	0.57158
-3.90811	0.60477	-3.77434	0.13351	5.77069	0.5686
-3.89696	0.59228	-3.76319	0.13303	5.78178	0.56475
-3.88581	0.57953	-3.75204	0.13265	5.79287	0.5601
-3.87467	0.56665	-3.7409	0.13236	5.80397	0.55475
-3.86352	0.55376	-3.72975	0.13214	5.81506	0.54893
-3.85237	0.54097	-3.7186	0.13197	5.82615	0.54272
-3.84122	0.52839	-3.70745	0.13181	5.83724	0.53609
-3.83008	0.5161	-3.69631	0.13166	5.84833	0.52915
-3.81893	0.50419	-3.68516	0.13147	5.85942	0.52198
-3.80778	0.49272	-3.67401	0.13123	5.87051	0.5147
-3.79663	0.48176	-3.66287	0.13092	5.8816	0.5074
-3.78549	0.47131	-3.65172	0.13049	5.89269	0.50016
-3.77434	0.46141	-3.64057	0.12994	5.90378	0.49309
-3.76319	0.45207	-3.62942	0.12924	5.91487	0.48625
-3.75204	0.44328	-3.61828	0.12838	5.92596	0.47971
-3.7409	0.43502	-3.60713	0.12733	5.93705	0.47356
-3.72975	0.42726	-3.59598	0.12608	5.94814	0.46783
-3.7186	0.41996	-3.58483	0.12481	5.95923	0.46268
-3.70745	0.41307	-3.57369	0.1235	5.97032	0.45814
-3.69631	0.40653	-3.56254	0.12196	5.98141	0.4541
-3.68516	0.40029	-3.55139	0.12021	5.9925	0.45063
-3.67401	0.39426	-3.54024	0.11823	6.00359	0.44771
-3.66287	0.38839	-3.5291	0.11603	6.01468	0.44531
-3.65172	0.3826	-3.51795	0.11362	6.02577	0.44344
-3.64057	0.37684	-3.5068	0.11102	6.03686	0.44205
-3.62942	0.37102	-3.49565	0.10823	6.04795	0.44112
-3.61828	0.3651	-3.48451	0.10527	6.05904	0.44061
-3.60713	0.359	-3.47336	0.10217	6.07014	0.44048
-3.59598	0.35269	-3.46221	0.09894	6.08123	0.44066
-3.58483	0.34659	-3.45107	0.09562	6.09232	0.44111
-3.57369	0.34066	-3.43992	0.09223	6.10341	0.44178
-3.56254	0.33439	-3.42877	0.08879	6.1145	0.4426
-3.55139	0.32777	-3.41762	0.08534	6.12559	0.44352
-3.54024	0.32078	-3.40648	0.0819	6.13668	0.44448
-3.5291	0.31341	-3.39533	0.07851	6.14777	0.44543
-3.51795	0.30567	-3.38418	0.07519	6.15886	0.44631
-3.5068	0.29757	-3.37303	0.07198	6.16995	0.44708
-3.49565	0.28914	-3.36189	0.06889	6.18104	0.44769
-3.48451	0.28041	-3.35074	0.06597	6.19213	0.4481
-3.47336	0.27141	-3.33959	0.06323	6.20322	0.44849
-3.46221	0.2622	-3.32844	0.0607	6.21431	0.44883
-3.45107	0.25282	-3.3173	0.0584	6.2254	0.44915
-3.43992	0.24333	-3.30615	0.05636	6.23649	0.44943
-3.42877	0.2338	-3.295	0.05458	6.24758	0.44937
-3.41762	0.22429	-3.28385	0.05309	6.25867	0.44898
-3.40648	0.21487	-3.27271	0.0519	6.26976	0.44823
-3.39533	0.2056	-3.26156	0.05102	6.28085	0.44713
-3.38418	0.19656	-3.25041	0.05046	6.29194	0.44568
-3.37303	0.18781	-3.23926	0.05022	6.30303	0.44389
-3.36189	0.17942	-3.22812	0.05031	6.31412	0.44177
-3.35074	0.17146	-3.21697	0.05072	6.32521	0.43933
-3.33959	0.16399	-3.20582	0.05146	6.3363	0.43659
-3.32844	0.15707	-3.19468	0.05251	6.3474	0.43362
-3.3173	0.15074	-3.18353	0.05387	6.35849	0.43043
-3.30615	0.14507	-3.17238	0.05553	6.36958	0.427
-3.295	0.14008	-3.16123	0.05747	6.38067	0.42335
-3.28385	0.13583	-3.15009	0.05967	6.39176	0.4195
-3.27271	0.13234	-3.13894	0.06212	6.40285	0.41547
-3.26156	0.12965	-3.12779	0.06479	6.41394	0.41128
-3.25041	0.12776	-3.11664	0.06766	6.42503	0.40694
-3.23926	0.12668	-3.1055	0.0707	6.43612	0.40248
-3.22812	0.12644	-3.09435	0.07389	6.44721	0.39789
-3.21697	0.12701	-3.0832	0.0772	6.4583	0.3932
-3.20582	0.12841	-3.07205	0.08059	6.46939	0.38842
-3.19468	0.1306	-3.06091	0.08403	6.48048	0.38364
-3.18353	0.13356	-3.04976	0.08749	6.49157	0.37888
-3.17238	0.13728	-3.03861	0.09093	6.50266	0.37403
-3.16123	0.14171	-3.02746	0.09432	6.51375	0.36911
-3.15009	0.1468	-3.01632	0.09763	6.52484	0.36411
-3.13894	0.15252	-3.00517	0.10082	6.53593	0.35904
-3.12779	0.1588	-2.99402	0.10386	6.54702	0.35389
-3.11664	0.16559	-2.98288	0.10672	6.55811	0.34867
-3.1055	0.17282	-2.97173	0.10937	6.5692	0.34338
-3.09435	0.18042	-2.96058	0.11179	6.58029	0.33802
-3.0832	0.18833	-2.94943	0.11394	6.59138	0.33283
-3.07205	0.19645	-2.93829	0.11581	6.60247	0.32781
-3.06091	0.20472	-2.92714	0.11737	6.61357	0.32274
-3.04976	0.21305	-2.91599	0.11861	6.62466	0.31761
-3.03861	0.22136	-2.90484	0.11952	6.63575	0.31244
-3.02746	0.22957	-2.8937	0.12008	6.64684	0.30723
-3.01632	0.23759	-2.88255	0.12029	6.65793	0.30198
-3.00517	0.24534	-2.8714	0.12034	6.66902	0.29672
-2.99402	0.25275	-2.86025	0.12022	6.68011	0.2915
-2.98288	0.25975	-2.84911	0.11976	6.6912	0.28634
-2.97173	0.26625	-2.83796	0.11895	6.70229	0.2812
-2.96058	0.27221	-2.82681	0.1178	6.71338	0.27611
-2.94943	0.27755	-2.81566	0.11633	6.72447	0.27109
-2.93829	0.28223	-2.80452	0.11455	6.73556	0.26615
-2.92714	0.2862	-2.79337	0.11249	6.74665	0.26131
-2.91599	0.28942	-2.78222	0.11016	6.75774	0.25661
-2.90484	0.29187	-2.77108	0.10758	6.76883	0.25206
-2.8937	0.29353	-2.75993	0.10478	6.77992	0.24767
-2.88255	0.29438	-2.74878	0.10179	6.79101	0.24347
-2.8714	0.29488	-2.73763	0.09863	6.8021	0.23949
-2.86025	0.29503	-2.72649	0.09534	6.81319	0.23574
-2.84911	0.29439	-2.71534	0.09194	6.82428	0.23224
-2.83796	0.29298	-2.70419	0.08846	6.83537	0.22904
-2.82681	0.29082	-2.69304	0.08493	6.84646	0.22614
-2.81566	0.28795	-2.6819	0.08139	6.85755	0.22353
-2.80452	0.28442	-2.67075	0.07784	6.86864	0.22123
-2.79337	0.28027	-2.6596	0.07432	6.87973	0.21923
-2.78222	0.27556	-2.64845	0.07086	6.89083	0.21755
-2.77108	0.27035	-2.63731	0.06747	6.90192	0.21619
-2.75993	0.26471	-2.62616	0.06418	6.91301	0.21516
-2.74878	0.25871	-2.61501	0.061	6.9241	0.21445
-2.73763	0.25241	-2.60386	0.05794	6.93519	0.21414
-2.72649	0.24591	-2.59272	0.05502	6.94628	0.21422
-2.71534	0.23925	-2.58157	0.05225	6.95737	0.21461
-2.70419	0.23253	-2.57042	0.04963	6.96846	0.21531
-2.69304	0.22581	-2.55928	0.04717	6.97955	0.2163
-2.6819	0.21916	-2.54813	0.04487	6.99064	0.21759
-2.67075	0.21263	-2.53698	0.04274	7.00173	0.21917
-2.6596	0.2063	-2.52583	0.04077	7.01282	0.22099
-2.64845	0.20021	-2.51469	0.03895	7.02391	0.22305
-2.63731	0.19442	-2.50354	0.03729	7.035	0.22534
-2.62616	0.18895	-2.49239	0.03577	7.04609	0.22784
-2.61501	0.18386	-2.48124	0.03438	7.05718	0.23049
-2.60386	0.17916	-2.4701	0.03313	7.06827	0.23329
-2.59272	0.17486	-2.45895	0.03199	7.07936	0.23618
-2.58157	0.171	-2.4478	0.03095	7.09045	0.23915
-2.57042	0.16755	-2.43665	0.03002	7.10154	0.24214
-2.55928	0.16453	-2.42551	0.02916	7.11263	0.24513
-2.54813	0.16192	-2.41436	0.02838	7.12372	0.24809
-2.53698	0.15971	-2.40321	0.02766	7.13481	0.25098
-2.52583	0.15786	-2.39206	0.027	7.1459	0.25376
-2.51469	0.15636	-2.38092	0.02637	7.157	0.25639
-2.50354	0.15518	-2.36977	0.02578	7.16809	0.25884
[truncated: 876 more rows]

## Sheet: Fig 3d
Carbon		Sulfur
Energy	PDOS	Energy	PDOS
-19.5492	0	-19.5492	0
-19.5369	0	-19.5369	0
-18.3322	1.18146e-05	-18.3322	0.000100394
-18.3199	1.4961e-05	-18.3199	0.000127131
-18.3076	1.8874e-05	-18.3076	0.00016038
-18.2953	2.37205e-05	-18.2953	0.000201564
-18.283	2.96991e-05	-18.283	0.000252367
-18.2707	3.70444e-05	-18.2707	0.000314783
-18.2584	4.60321e-05	-18.2584	0.000391156
-18.2461	5.69848e-05	-18.2461	0.000484225
-18.2338	7.02775e-05	-18.2338	0.000597179
-18.2216	8.63441e-05	-18.2216	0.000733704
-18.2093	0.000105684	-18.2093	0.000898043
-18.197	0.000128868	-18.197	0.0011
-18.1847	0.000156545	-18.1847	0.00133
-18.1724	0.000189449	-18.1724	0.00161
-18.1601	0.000228405	-18.1601	0.00194
-18.1478	0.000274333	-18.1478	0.00233
-18.1355	0.000328254	-18.1355	0.00279
-18.1232	0.000391292	-18.1232	0.00332
-18.1109	0.000464677	-18.1109	0.00395
-18.0986	0.000549745	-18.0986	0.00467
-18.0863	0.000647933	-18.0863	0.00551
-18.074	0.000760779	-18.074	0.00646
-18.0617	0.000889911	-18.0617	0.00756
-18.0495	0.00104	-18.0495	0.00881
-18.0372	0.0012	-18.0372	0.01023
-18.0249	0.00139	-18.0249	0.01183
-18.0126	0.0016	-18.0126	0.01363
-18.0003	0.00184	-18.0003	0.01565
-17.988	0.00211	-17.988	0.01789
-17.9757	0.0024	-17.9757	0.02039
-17.9634	0.00272	-17.9634	0.02314
-17.9511	0.00308	-17.9511	0.02616
-17.9388	0.00347	-17.9388	0.02946
-17.9265	0.00389	-17.9265	0.03306
-17.9142	0.00435	-17.9142	0.03696
-17.9019	0.00484	-17.9019	0.04116
-17.8896	0.00537	-17.8896	0.04567
-17.8773	0.00594	-17.8773	0.05047
-17.8651	0.00654	-17.8651	0.05558
-17.8528	0.00717	-17.8528	0.06097
-17.8405	0.00784	-17.8405	0.06663
-17.8282	0.00854	-17.8282	0.07254
-17.8159	0.00926	-17.8159	0.07868
-17.8036	0.01	-17.8036	0.08501
-17.7913	0.01077	-17.7913	0.09151
-17.779	0.01155	-17.779	0.09814
-17.7667	0.01234	-17.7667	0.10484
-17.7544	0.01313	-17.7544	0.11159
-17.7421	0.01392	-17.7421	0.11832
-17.7298	0.01471	-17.7298	0.12498
-17.7175	0.01548	-17.7175	0.13152
-17.7052	0.01623	-17.7052	0.13788
-17.693	0.01695	-17.693	0.144
-17.6807	0.01763	-17.6807	0.14983
-17.6684	0.01828	-17.6684	0.1553
-17.6561	0.01887	-17.6561	0.16037
-17.6438	0.01941	-17.6438	0.16498
-17.6315	0.0199	-17.6315	0.16908
-17.6192	0.02032	-17.6192	0.17263
-17.6069	0.02066	-17.6069	0.17559
-17.5946	0.02094	-17.5946	0.17792
-17.5823	0.02114	-17.5823	0.17961
-17.57	0.02126	-17.57	0.18063
-17.5577	0.0213	-17.5577	0.18097
-17.5454	0.0213	-17.5454	0.18097
-17.5331	0.02126	-17.5331	0.18063
-17.5209	0.02114	-17.5209	0.17961
-17.5086	0.02094	-17.5086	0.17792
-17.4963	0.02066	-17.4963	0.17559
-17.484	0.02032	-17.484	0.17263
-17.4717	0.0199	-17.4717	0.16908
-17.4594	0.01941	-17.4594	0.16498
-17.4471	0.01887	-17.4471	0.16037
-17.4348	0.01828	-17.4348	0.1553
-17.4225	0.01763	-17.4225	0.14983
-17.4102	0.01695	-17.4102	0.144
-17.3979	0.01623	-17.3979	0.13788
-17.3856	0.01548	-17.3856	0.13152
-17.3733	0.01471	-17.3733	0.12498
-17.3611	0.01392	-17.3611	0.11832
-17.3488	0.01313	-17.3488	0.11159
-17.3365	0.01234	-17.3365	0.10484
-17.3242	0.01155	-17.3242	0.09814
-17.3119	0.01077	-17.3119	0.09151
-17.2996	0.01	-17.2996	0.08501
-17.2873	0.00926	-17.2873	0.07868
-17.275	0.00854	-17.275	0.07254
-17.2627	0.00784	-17.2627	0.06663
-17.2504	0.00717	-17.2504	0.06097
-17.2381	0.00654	-17.2381	0.05558
-17.2258	0.00594	-17.2258	0.05047
-17.2135	0.00537	-17.2135	0.04567
-17.2013	0.00484	-17.2013	0.04116
-17.189	0.00435	-17.189	0.03696
-17.1767	0.00389	-17.1767	0.03306
-17.1644	0.00347	-17.1644	0.02946
-17.1521	0.00308	-17.1521	0.02616
-17.1398	0.00272	-17.1398	0.02314
-17.1275	0.0024	-17.1275	0.02039
-17.1152	0.00211	-17.1152	0.01789
-17.1029	0.00184	-17.1029	0.01565
-17.0906	0.00161	-17.0906	0.01363
-17.0783	0.0014	-17.0783	0.01183
-17.066	0.00121	-17.066	0.01023
-17.0537	0.00104	-17.0537	0.00881
-17.0415	0.000895558	-17.0415	0.00756
-17.0292	0.000767984	-17.0292	0.00647
-17.0169	0.000657091	-17.0169	0.00551
-17.0046	0.000561341	-17.0046	0.00467
-16.9923	0.000479307	-16.9923	0.00395
-16.98	0.000409678	-16.98	0.00333
-16.9677	0.000351274	-16.9677	0.0028
-16.9554	0.000303047	-16.9554	0.00234
-16.9431	0.000264086	-16.9431	0.00195
-16.9308	0.000233619	-16.9308	0.00162
-16.9185	0.000211019	-16.9185	0.00134
-16.9062	0.000195795	-16.9062	0.00111
-16.8939	0.000187602	-16.8939	0.000918655
-16.8816	0.000186233	-16.8816	0.000758839
-16.8694	0.00019162	-16.8694	0.000627711
-16.8571	0.000203832	-16.8571	0.000521175
-16.8448	0.000223075	-16.8448	0.000435703
-16.8325	0.000249688	-16.8325	0.000368288
-16.8202	0.000284138	-16.8202	0.000316389
-16.8079	0.000327022	-16.8079	0.000277881
-16.7956	0.000379059	-16.7956	0.000251011
-16.7833	0.000441084	-16.7833	0.000234352
-16.771	0.000514047	-16.771	0.000226766
-16.7587	0.000598997	-16.7587	0.000227363
-16.7464	0.000697081	-16.7464	0.000235469
-16.7341	0.000809524	-16.7341	0.000250595
-16.7218	0.000937623	-16.7218	0.000272408
-16.7095	0.00108	-16.7095	0.000300707
-16.6973	0.00125	-16.6973	0.000335395
-16.685	0.00143	-16.685	0.000376464
-16.6727	0.00163	-16.6727	0.000423968
-16.6604	0.00186	-16.6604	0.000478006
-16.6481	0.00211	-16.6481	0.000538706
-16.6358	0.00239	-16.6358	0.000606209
-16.6235	0.00269	-16.6235	0.000676253
-16.6112	0.00302	-16.6112	0.000758839
-16.5989	0.00337	-16.5989	0.000848299
-16.5866	0.00375	-16.5866	0.000944731
-16.5743	0.00417	-16.5743	0.00105
-16.562	0.0046	-16.562	0.00116
-16.5497	0.00507	-16.5497	0.00128
-16.5374	0.00556	-16.5374	0.0014
-16.5252	0.00608	-16.5252	0.00153
-16.5129	0.00662	-16.5129	0.00166
-16.5006	0.00718	-16.5006	0.00181
-16.4883	0.00776	-16.4883	0.00195
-16.476	0.00835	-16.476	0.0021
-16.4637	0.00895	-16.4637	0.00225
-16.4514	0.00957	-16.4514	0.00241
-16.4391	0.01018	-16.4391	0.00256
-16.4268	0.0108	-16.4268	0.00272
-16.4145	0.01141	-16.4145	0.00287
-16.4022	0.01201	-16.4022	0.00302
-16.3899	0.01259	-16.3899	0.00317
-16.3776	0.01315	-16.3776	0.00331
-16.3653	0.01369	-16.3653	0.00344
-16.353	0.01419	-16.353	0.00357
-16.3408	0.01466	-16.3408	0.00369
-16.3285	0.01509	-16.3285	0.00379
-16.3162	0.01547	-16.3162	0.00389
-16.3039	0.01581	-16.3039	0.00397
-16.2916	0.0161	-16.2916	0.00404
-16.2793	0.01633	-16.2793	0.0041
-16.267	0.0165	-16.267	0.00414
-16.2547	0.01662	-16.2547	0.00417
-16.2424	0.01669	-16.2424	0.00418
-16.2301	0.01673	-16.2301	0.00419
-16.2178	0.01674	-16.2178	0.00419
-16.2055	0.01671	-16.2055	0.00417
-16.1932	0.01662	-16.1932	0.00415
-16.1809	0.01648	-16.1809	0.00411
-16.1687	0.0163	-16.1687	0.00405
-16.1564	0.01609	-16.1564	0.00399
-16.1441	0.01584	-16.1441	0.00391
-16.1318	0.01556	-16.1318	0.00383
-16.1195	0.01527	-16.1195	0.00374
-16.1072	0.01496	-16.1072	0.00365
-16.0949	0.01465	-16.0949	0.00355
-16.0826	0.01434	-16.0826	0.00345
-16.0703	0.01404	-16.0703	0.00335
-16.058	0.01377	-16.058	0.00325
-16.0457	0.01352	-16.0457	0.00315
-16.0334	0.01331	-16.0334	0.00307
-16.0211	0.01314	-16.0211	0.00298
-16.0089	0.01303	-16.0089	0.00291
-15.9966	0.01297	-15.9966	0.00285
-15.9843	0.01299	-15.9843	0.00279
-15.972	0.01307	-15.972	0.00275
-15.9597	0.01323	-15.9597	0.00273
-15.9474	0.01347	-15.9474	0.00272
-15.9351	0.01379	-15.9351	0.00272
-15.9228	0.0142	-15.9228	0.00275
-15.9105	0.0147	-15.9105	0.00278
-15.8982	0.01528	-15.8982	0.00284
-15.8859	0.01595	-15.8859	0.00291
-15.8736	0.0167	-15.8736	0.00299
-15.8613	0.01752	-15.8613	0.00309
-15.8491	0.01842	-15.8491	0.00321
-15.8368	0.01939	-15.8368	0.00334
-15.8245	0.02041	-15.8245	0.00348
-15.8122	0.02148	-15.8122	0.00363
-15.7999	0.0226	-15.7999	0.00379
-15.7876	0.02374	-15.7876	0.00395
-15.7753	0.0249	-15.7753	0.00412
-15.763	0.02607	-15.763	0.0043
-15.7507	0.02723	-15.7507	0.00447
-15.7384	0.02838	-15.7384	0.00464
-15.7261	0.02949	-15.7261	0.00481
-15.7138	0.03055	-15.7138	0.00497
-15.7015	0.03156	-15.7015	0.00513
-15.6892	0.0325	-15.6892	0.00527
-15.6769	0.03335	-15.6769	0.0054
-15.6647	0.03411	-15.6647	0.00552
-15.6524	0.03478	-15.6524	0.00562
-15.6401	0.03533	-15.6401	0.00571
-15.6278	0.03576	-15.6278	0.00577
-15.6155	0.03606	-15.6155	0.00582
-15.6032	0.03624	-15.6032	0.00585
-15.5909	0.03629	-15.5909	0.00585
-15.5786	0.03627	-15.5786	0.00585
-15.5663	0.03619	-15.5663	0.00583
-15.554	0.03597	-15.554	0.0058
-15.5417	0.03562	-15.5417	0.00574
-15.5294	0.03515	-15.5294	0.00566
-15.5172	0.03455	-15.5172	0.00557
-15.5048	0.03383	-15.5048	0.00545
-15.4926	0.03301	-15.4926	0.00532
-15.4803	0.03208	-15.4803	0.00517
-15.468	0.03107	-15.468	0.005
-15.4557	0.02997	-15.4557	0.00483
-15.4434	0.02881	-15.4434	0.00464
-15.4311	0.02758	-15.4311	0.00444
-15.4188	0.02631	-15.4188	0.00424
-15.4065	0.025	-15.4065	0.00403
-15.3942	0.02367	-15.3942	0.00381
-15.3819	0.02233	-15.3819	0.00359
-15.3696	0.02098	-15.3696	0.00338
-15.3573	0.01964	-15.3573	0.00316
-15.3451	0.01832	-15.3451	0.00295
-15.3328	0.01703	-15.3328	0.00274
-15.3205	0.01577	-15.3205	0.00253
-15.3082	0.01455	-15.3082	0.00234
-15.2959	0.01338	-15.2959	0.00215
-15.2836	0.01226	-15.2836	0.00197
-15.2713	0.0112	-15.2713	0.00179
-15.259	0.0102	-15.259	0.00163
-15.2467	0.00926	-15.2467	0.00148
-15.2344	0.00839	-15.2344	0.00133
-15.2221	0.00759	-15.2221	0.0012
-15.2098	0.00685	-15.2098	0.00107
-15.1975	0.00619	-15.1975	0.00096095
-15.1852	0.00559	-15.1852	0.00085722
-15.173	0.00507	-15.173	0.000763135
-15.1607	0.00461	-15.1607	0.000678417
-15.1484	0.00422	-15.1484	0.00060275
-15.1361	0.0039	-15.1361	0.000535789
-15.1238	0.00365	-15.1238	0.000477173
-15.1115	0.00346	-15.1115	0.000426537
-15.0992	0.00335	-15.0992	0.000383517
-15.0869	0.0033	-15.0869	0.000347764
-15.0746	0.00333	-15.0746	0.000318947
-15.0623	0.00343	-15.0623	0.000296761
-15.05	0.0036	-15.05	0.000280927
-15.0377	0.00384	-15.0377	0.0002712
-15.0254	0.00417	-15.0254	0.000267364
-15.0131	0.00457	-15.0131	0.00026924
-15.0008	0.00506	-15.0008	0.000276676
-14.9886	0.00563	-14.9886	0.000289551
-14.9763	0.00629	-14.9763	0.000307769
-14.964	0.00705	-14.964	0.000331255
-14.9517	0.0079	-14.9517	0.000359951
-14.9394	0.00885	-14.9394	0.000393805
-14.9271	0.0099	-14.9271	0.000432771
-14.9148	0.01105	-14.9148	0.0004768
-14.9025	0.01231	-14.9025	0.00052583
-14.8902	0.01368	-14.8902	0.000579782
-14.8779	0.01515	-14.8779	0.000638551
-14.8656	0.01672	-14.8656	0.000702002
-14.8533	0.01839	-14.8533	0.000769958
-14.841	0.02016	-14.841	0.0008422
-14.8287	0.02202	-14.8287	0.00091846
-14.8165	0.02396	-14.8165	0.000998414
-14.8042	0.02598	-14.8042	0.00108
-14.7919	0.02806	-14.7919	0.00117
-14.7796	0.03021	-14.7796	0.00126
-14.7673	0.03239	-14.7673	0.00135
-14.755	0.0346	-14.755	0.00144
-14.7427	0.03682	-14.7427	0.00153
-14.7304	0.03904	-14.7304	0.00162
-14.7181	0.04124	-14.7181	0.00171
-14.7058	0.0434	-14.7058	0.0018
-14.6935	0.04549	-14.6935	0.00189
-14.6812	0.04751	-14.6812	0.00197
-14.669	0.04943	-14.669	0.00205
-14.6567	0.05124	-14.6567	0.00213
-14.6444	0.05291	-14.6444	0.0022
-14.6321	0.05443	-14.6321	0.00226
-14.6198	0.05579	-14.6198	0.00232
-14.6075	0.05696	-14.6075	0.00237
-14.5952	0.05793	-14.5952	0.00241
-14.5829	0.0587	-14.5829	0.00244
-14.5706	0.05926	-14.5706	0.00246
-14.5583	0.0596	-14.5583	0.00248
-14.546	0.05971	-14.546	0.00248
-14.5337	0.05971	-14.5337	0.00248
-14.5214	0.0596	-14.5214	0.00248
-14.5091	0.05926	-14.5091	0.00246
-14.4969	0.0587	-14.4969	0.00244
-14.4846	0.05793	-14.4846	0.00241
-14.4723	0.05696	-14.4723	0.00237
-14.46	0.05579	-14.46	0.00232
-14.4477	0.05443	-14.4477	0.00226
-14.4354	0.05291	-14.4354	0.0022
-14.4231	0.05124	-14.4231	0.00213
-14.4108	0.04943	-14.4108	0.00205
-14.3985	0.04751	-14.3985	0.00197
-14.3862	0.04549	-14.3862	0.00189
-14.3739	0.04339	-14.3739	0.0018
-14.3616	0.04124	-14.3616	0.00171
-14.3493	0.03904	-14.3493	0.00162
-14.337	0.03682	-14.337	0.00153
-14.3247	0.03459	-14.3247	0.00144
-14.3125	0.03238	-14.3125	0.00135
-14.3002	0.03019	-14.3002	0.00125
-14.2879	0.02805	-14.2879	0.00117
-14.2756	0.02596	-14.2756	0.00108
-14.2633	0.02393	-14.2633	0.000994321
-14.251	0.02198	-14.251	0.000913296
-14.2387	0.02012	-14.2387	0.00083571
-14.2264	0.01834	-14.2264	0.000761832
-14.2141	0.01665	-14.2141	0.000691866
-14.2018	0.01507	-14.2018	0.000625957
-14.1895	0.01358	-14.1895	0.000564191
-14.1772	0.01219	-14.1772	0.000506602
-14.1649	0.01091	-14.1649	0.000453176
-14.1526	0.00972	-14.1526	0.000403961
-14.1404	0.00863	-14.1404	0.000358686
-14.1281	0.00764	-14.1281	0.000317303
-14.1158	0.00673	-14.1158	0.000279662
-14.1035	0.00591	-14.1035	0.00024559
-14.0912	0.00517	-14.0912	0.0002149
-14.0789	0.00451	-14.0789	0.000187392
-14.0666	0.00392	-14.0666	0.000162862
-14.0543	0.0034	-14.0543	0.000141102
-14.042	0.00294	-14.042	0.000121908
-14.0297	0.00253	-14.0297	0.00010508
-14.0174	0.00218	-14.0174	9.04258e-05
-14.0051	0.00187	-14.0051	7.77646e-05
-13.9929	0.00161	-13.7716	0.000101155
-13.9805	0.00139	-13.7593	0.000118103
-13.9683	0.00121	-13.747	0.000137622
-13.956	0.00106	-13.7347	0.000159961
-13.9437	0.000945391	-13.7224	0.000185382
-13.9314	0.000858562	-13.7101	0.000214153
-13.9191	0.000800241	-13.6978	0.000246551
-13.9068	0.000769507	-13.6855	0.000282853
-13.8945	0.000765962	-13.6732	0.000323333
-13.8822	0.000789733	-13.6609	0.000368255
-13.8699	0.000841486	-13.6486	0.00041787
-13.8576	0.000922431	-13.6364	0.000472406
-13.8453	0.00103	-13.6241	0.000532065
-13.833	0.00118	-13.6118	0.000596953
-13.8208	0.00136	-13.5995	0.000667329
-13.8085	0.00158	-13.5872	0.000743188
-13.7962	0.00185	-13.5749	0.000824551
-13.7839	0.00216	-13.5626	0.000911371
-13.7716	0.00252	-13.5503	0.001
-13.7593	0.00295	-13.538	0.0011
-13.747	0.00343	-13.5257	0.0012
-13.7347	0.00399	-13.5134	0.00131
-13.7224	0.00463	-13.5011	0.00142
-13.7101	0.00534	-13.4888	0.00153
-13.6978	0.00615	-13.4765	0.00165
-13.6855	0.00706	-13.4643	0.00177
-13.6732	0.00807	-13.452	0.00189
-13.6609	0.00919	-13.4397	0.00201
-13.6486	0.01043	-13.4274	0.00214
-13.6364	0.01179	-13.4151	0.00226
-13.6241	0.01328	-13.4028	0.00237
-13.6118	0.0149	-13.3905	0.00249
-13.5995	0.01665	-13.3782	0.0026
-13.5872	0.01855	-13.3659	0.00271
-13.5749	0.02058	-13.3536	0.0028
-13.5626	0.02274	-13.3413	0.0029
-13.5503	0.02504	-13.329	0.00298
-13.538	0.02747	-13.3168	0.00305
-13.5257	0.03002	-13.3044	0.00312
-13.5134	0.03269	-13.2922	0.00317
-13.5011	0.03545	-13.2799	0.00321
-13.4888	0.03831	-13.2676	0.00324
-13.4765	0.04124	-13.2553	0.00326
-13.4643	0.04422	-13.243	0.00327
-13.452	0.04724	-13.2307	0.00327
-13.4397	0.05028	-13.2184	0.00326
-13.4274	0.05331	-13.2061	0.00324
-13.4151	0.05632	-13.1938	0.00321
-13.4028	0.05926	-13.1815	0.00317
-13.3905	0.06213	-13.1692	0.00312
-13.3782	0.06489	-13.1569	0.00305
-13.3659	0.06751	-13.1447	0.00298
-13.3536	0.06998	-13.1324	0.0029
-13.3413	0.07226	-13.1201	0.0028
-13.329	0.07434	-13.1078	0.00271
-13.3168	0.07619	-13.0955	0.0026
-13.3044	0.07779	-13.0832	0.00249
-13.2922	0.07912	-13.0709	0.00237
-13.2799	0.08017	-13.0586	0.00226
-13.2676	0.08093	-13.0463	0.00214
-13.2553	0.08139	-13.034	0.00201
-13.243	0.08155	-13.0217	0.00189
-13.2307	0.08155	-13.0094	0.00177
-13.2184	0.08139	-12.9971	0.00165
-13.2061	0.08093	-12.9848	0.00153
-13.1938	0.08017	-12.9726	0.00142
-13.1815	0.07912	-12.9603	0.00131
-13.1692	0.07779	-12.948	0.0012
-13.1569	0.07619	-12.9357	0.0011
-13.1447	0.07434	-12.9234	0.001
-13.1324	0.07226	-12.9111	0.000911371
-13.1201	0.06998	-12.8988	0.000824551
-13.1078	0.06751	-12.8865	0.000743188
-13.0955	0.06489	-12.8742	0.000667329
-13.0832	0.06213	-12.8619	0.000596953
-13.0709	0.05926	-12.8496	0.000531985
-13.0586	0.05632	-12.8373	0.000472301
-13.0463	0.05331	-12.825	0.000417731
-13.034	0.05028	-12.8127	0.000368073
-13.0217	0.04724	-12.8004	0.000323096
-13.0094	0.04422	-12.7882	0.000282545
-12.9971	0.04124	-12.7759	0.000246152
-12.9848	0.03831	-12.7636	0.000213638
-12.9726	0.03545	-12.7513	0.000184719
-12.9603	0.03269	-12.739	0.000159113
-12.948	0.03002	-12.7267	0.000136539
-12.9357	0.02747	-12.7144	0.000116727
-12.9234	0.02504	-12.7021	9.94127e-05
-12.9111	0.02274	-12.6898	8.48079e-05
-12.8988	0.02058	-12.4071	0.000105761
-12.8865	0.01855	-12.3948	0.000127696
-12.8742	0.01665	-12.3825	0.000153726
-12.8619	0.0149	-12.3702	0.000184462
-12.8496	0.01328	-12.3579	0.000220584
-12.8373	0.01179	-12.3456	0.000262842
-12.825	0.01042	-12.3333	0.000312059
-12.8127	0.00919	-12.321	0.000369128
-12.8004	0.00806	-12.3087	0.000434933
-12.7882	0.00705	-12.2965	0.000510683
-12.7759	0.00614	-12.2842	0.000597364
-12.7636	0.00533	-12.2719	0.000696123
-12.7513	0.00461	-12.2596	0.000808151
-12.739	0.00397	-12.2473	0.00093467
-12.7267	0.00341	-12.235	0.00108
-12.7144	0.00291	-12.2227	0.00124
-12.7021	0.00248	-12.2104	0.00141
-12.6898	0.00211	-12.1981	0.00161
-12.6775	0.00178	-12.1858	0.00183
-12.6652	0.0015	-12.1735	0.00207
-12.6529	0.00126	-12.1612	0.00233
-12.6407	0.00106	-12.1489	0.00261
-12.6283	0.000886181	-12.1366	0.00292
-12.6161	0.000740452	-12.1243	0.00325
-12.6038	0.000618835	-12.1121	0.00361
-12.5915	0.000518408	-12.0998	0.00399
-12.5792	0.00043665	-12.0875	0.00439
-12.5669	0.000371425	-12.0752	0.00482
-12.5546	0.000320971	-12.0629	0.00526
-12.5423	0.00028389	-12.0506	0.00573
-12.53	0.000259135	-12.0383	0.00622
-12.5177	0.000246002	-12.026	0.00672
-12.5054	0.00024413	-12.0137	0.00723
-12.4931	0.000253493	-12.0014	0.00775
-12.4808	0.000274402	-11.9891	0.00828
-12.4686	0.000307514	-11.9768	0.00881
-12.4563	0.000353836	-11.9645	0.00935
-12.444	0.000414739	-11.9522	0.00987
-12.4317	0.000491966	-11.94	0.01039
-12.4194	0.000587655	-11.9277	0.01089
-12.4071	0.000704351	-11.9154	0.01138
-12.3948	0.000845025	-11.9031	0.01184
-12.3825	0.00101	-11.8908	0.01227
-12.3702	0.00121	-11.8785	0.01267
-12.3579	0.00145	-11.8662	0.01303
-12.3456	0.00172	-11.8539	0.01336
-12.3333	0.00204	-11.8416	0.01364
-12.321	0.00242	-11.8293	0.01387
-12.3087	0.00285	-11.817	0.01406
-12.2965	0.00334	-11.8047	0.01419
-12.2842	0.00391	-11.7925	0.01427
-12.2719	0.00455	-11.7802	0.0143
-12.2596	0.00529	-11.7679	0.0143
-12.2473	0.00611	-11.7556	0.01427
-12.235	0.00704	-11.7433	0.01419
-12.2227	0.00809	-11.731	0.01406
-12.2104	0.00925	-11.7187	0.01387
-12.1981	0.01053	-11.7064	0.01364
-12.1858	0.01196	-11.6941	0.01336
-12.1735	0.01352	-11.6818	0.01303
-12.1612	0.01523	-11.6695	0.01267
-12.1489	0.01708	-11.6572	0.01227
-12.1366	0.0191	-11.6449	0.01184
-12.1243	0.02127	-11.6326	0.01138
-12.1121	0.0236	-11.6204	0.01089
-12.0998	0.02608	-11.6081	0.01039
-12.0875	0.02872	-11.5958	0.00987
-12.0752	0.03151	-11.5835	0.00935
-12.0629	0.03443	-11.5712	0.00881
-12.0506	0.03749	-11.5589	0.00828
-12.0383	0.04066	-11.5466	0.00775
-12.026	0.04393	-11.5343	0.00723
-12.0137	0.04729	-11.522	0.00672
-12.0014	0.05071	-11.5097	0.00622
-11.9891	0.05418	-11.4974	0.00573
-11.9768	0.05766	-11.4851	0.00526
-11.9645	0.06114	-11.4728	0.00482
-11.9522	0.06458	-11.4605	0.00439
-11.94	0.06796	-11.4482	0.00399
-11.9277	0.07125	-11.436	0.00361
-11.9154	0.07441	-11.4237	0.00325
-11.9031	0.07742	-11.4114	0.00292
-11.8908	0.08025	-11.3991	0.00261
-11.8785	0.08287	-11.3868	0.00233
-11.8662	0.08525	-11.3745	0.00207
-11.8539	0.08737	-11.3622	0.00183
-11.8416	0.08921	-11.3499	0.00161
-11.8293	0.09074	-11.3376	0.00142
-11.817	0.09194	-11.3253	0.00124
-11.8047	0.09282	-11.313	0.00109
-11.7925	0.09334	-11.3007	0.00094827
-11.7802	0.09352	-11.2884	0.000825835
-11.7679	0.09352	-11.2761	0.000719029
-11.7556	0.09334	-11.2639	0.000626924
-11.7433	0.09282	-11.2516	0.000548685
-11.731	0.09194	-11.2393	0.000483604
-11.7187	0.09074	-11.227	0.000431123
-11.7064	0.08921	-11.2147	0.000390856
-11.6941	0.08737	-11.2024	0.000362618
-11.6818	0.08525	-11.1901	0.000346446
-11.6695	0.08287	-11.1778	0.000342631
-11.6572	0.08025	-11.1655	0.000351746
-11.6449	0.07742	-11.1532	0.000374672
-11.6326	0.07441	-11.1409	0.000412634
-11.6204	0.07125	-11.1286	0.000467232
-11.6081	0.06796	-11.1164	0.000540481
-11.5958	0.06458	-11.1041	0.000634844
-11.5835	0.06114	-11.0918	0.000753272
-11.5712	0.05766	-11.0795	0.000899246
-11.5589	0.05418	-11.0672	0.00108
-11.5466	0.05071	-11.0549	0.00129
-11.5343	0.04729	-11.0426	0.00155
-11.522	0.04393	-11.0303	0.00185
-11.5097	0.04066	-11.018	0.00221
-11.4974	0.03749	-11.0057	0.00262
-11.4851	0.03443	-10.9934	0.00311
-11.4728	0.03151	-10.9811	0.00368
-11.4605	0.02872	-10.9688	0.00433
-11.4482	0.02608	-10.9565	0.00509
-11.436	0.0236	-10.9443	0.00595
-11.4237	0.02127	-10.932	0.00693
-11.4114	0.0191	-10.9197	0.00805
-11.3991	0.01708	-10.9074	0.0093
-11.3868	0.01523	-10.8951	0.01072
-11.3745	0.01352	-10.8828	0.0123
-11.3622	0.01196	-10.8705	0.01407
-11.3499	0.01054	-10.8582	0.01603
-11.3376	0.00925	-10.8459	0.01819
-11.3253	0.00809	-10.8336	0.02057
-11.313	0.00705	-10.8213	0.02317
-11.3007	0.00612	-10.809	0.02599
-11.2884	0.0053	-10.7967	0.02906
-11.2761	0.00457	-10.7844	0.03236
-11.2639	0.00392	-10.7721	0.03591
-11.2516	0.00336	-10.7599	0.03969
-11.2393	0.00287	-10.7476	0.0437
-11.227	0.00245	-10.7353	0.04794
-11.2147	0.00208	-10.723	0.05239
-11.2024	0.00177	-10.7107	0.05704
-11.1901	0.00151	-10.6984	0.06187
-11.1778	0.00129	-10.6861	0.06685
-11.1655	0.00111	-10.6738	0.07197
-11.1532	0.000968957	-10.6615	0.07718
-11.1409	0.000857724	-10.6492	0.08246
-11.1286	0.000776713	-10.6369	0.08777
-11.1164	0.000724091	-10.6246	0.09307
-11.1041	0.000698612	-10.6123	0.09831
-11.0918	0.000699616	-10.6	0.10347
-11.0795	0.000727023	-10.5878	0.10849
-11.0672	0.000781331	-10.5755	0.11332
-11.0549	0.000863606	-10.5632	0.11793
-11.0426	0.000975484	-10.5509	0.12227
-11.0303	0.00112	-10.5386	0.12629
-11.018	0.0013	-10.5263	0.12997
-11.0057	0.00151	-10.514	0.13326
-10.9934	0.00177	-10.5017	0.13613
-10.9811	0.00207	-10.4894	0.13855
-10.9688	0.00243	-10.4771	0.1405
-10.9565	0.00284	-10.4648	0.14196
-10.9443	0.00331	-10.4525	0.14293
-10.932	0.00385	-10.4403	0.1434
-10.9197	0.00447	-10.4279	0.14364
-10.9074	0.00516	-10.4157	0.14365
-10.8951	0.00594	-10.4034	0.14318
-10.8828	0.00682	-10.3911	0.14225
-10.8705	0.0078	-10.3788	0.14088
-10.8582	0.00888	-10.3665	0.13909
-10.8459	0.01007	-10.3542	0.13693
-10.8336	0.01139	-10.3419	0.13444
-10.8213	0.01283	-10.3296	0.13166
-10.809	0.0144	-10.3173	0.12864
-10.7967	0.01609	-10.305	0.12545
-10.7844	0.01792	-10.2927	0.12213
-10.7721	0.01988	-10.2804	0.11875
-10.7599	0.02198	-10.2682	0.11537
-10.7476	0.0242	-10.2559	0.11205
-10.7353	0.02655	-10.2436	0.10885
-10.723	0.02901	-10.2313	0.10583
-10.7107	0.03159	-10.219	0.10305
-10.6984	0.03426	-10.2067	0.10055
-10.6861	0.03702	-10.1944	0.0984
-10.6738	0.03985	-10.1821	0.09663
-10.6615	0.04274	-10.1698	0.09529
-10.6492	0.04566	-10.1575	0.09441
-10.6369	0.0486	-10.1452	0.09401
-10.6246	0.05154	-10.1329	0.09412
-10.6123	0.05445	-10.1206	0.09475
-10.6	0.0573	-10.1083	0.0959
-10.5878	0.06008	-10.096	0.09757
-10.5755	0.06276	-10.0838	0.09976
-10.5632	0.06531	-10.0715	0.10244
-10.5509	0.06772	-10.0592	0.1056
-10.5386	0.06995	-10.0469	0.10918
-10.5263	0.07199	-10.0346	0.11317
-10.514	0.07381	-10.0223	0.11751
-10.5017	0.0754	-10.01	0.12215
-10.4894	0.07675	-9.99771	0.12704
-10.4771	0.07784	-9.98542	0.13211
-10.4648	0.07866	-9.97312	0.13729
-10.4525	0.0792	-9.96083	0.14253
-10.4403	0.07947	-9.94854	0.14775
-10.4279	0.07962	-9.93624	0.15288
-10.4157	0.07964	-9.92395	0.15785
-10.4034	0.0794	-9.91166	0.1626
-10.3911	0.0789	-9.89937	0.16705
-10.3788	0.07816	-9.88707	0.17115
-10.3665	0.07721	-9.87478	0.17483
-10.3542	0.07604	-9.86249	0.17805
-10.3419	0.0747	-9.8502	0.18075
-10.3296	0.07321	-9.8379	0.1829
-10.3173	0.0716	-9.82561	0.18447
-10.305	0.06989	-9.81332	0.18542
-10.2927	0.06813	-9.80102	0.18574
-10.2804	0.06634	-9.78873	0.18577
-10.2682	0.06456	-9.77644	0.1855
-10.2559	0.06283	-9.76415	0.18459
-10.2436	0.06118	-9.75185	0.18304
-10.2313	0.05964	-9.73956	0.18088
-10.219	0.05825	-9.72727	0.17812
-10.2067	0.05705	-9.71498	0.1748
-10.1944	0.05605	-9.70268	0.17094
-10.1821	0.05529	-9.69039	0.1666
-10.1698	0.05478	-9.6781	0.16181
-10.1575	0.05456	-9.6658	0.15664
-10.1452	0.05464	-9.65351	0.15112
-10.1329	0.05504	-9.64122	0.14532
-10.1206	0.05575	-9.62893	0.13928
-10.1083	0.0568	-9.61663	0.13307
-10.096	0.05817	-9.60434	0.12674
-10.0838	0.05989	-9.59205	0.12034
-10.0715	0.06192	-9.57976	0.11392
-10.0592	0.06428	-9.56746	0.10753
-10.0469	0.06694	-9.55517	0.10121
-10.0346	0.0699	-9.54288	0.095
-10.0223	0.07313	-9.53058	0.08894
-10.01	0.07661	-9.51829	0.08306
-9.99771	0.08033	-9.506	0.07737
-9.98542	0.08426	-9.49371	0.07191
-9.97312	0.08838	-9.48141	0.0667
-9.96083	0.09266	-9.46912	0.06173
-9.94854	0.09708	-9.45683	0.05703
-9.93624	0.10161	-9.44454	0.0526
-9.92395	0.10624	-9.43224	0.04843
-9.91166	0.11094	-9.41995	0.04454
-9.89937	0.1157	-9.40766	0.04093
-9.88707	0.1205	-9.39536	0.03756
-9.87478	0.12533	-9.38307	0.03445
-9.86249	0.13018	-9.37078	0.03159
-9.8502	0.13505	-9.35849	0.02895
-9.8379	0.13993	-9.34619	0.02651
-9.82561	0.14483	-9.3339	0.02428
-9.81332	0.14974	-9.32161	0.02222
-9.80102	0.15468	-9.30932	0.02034
-9.78873	0.15987	-9.29702	0.01861
-9.77644	0.16531	-9.28473	0.01702
-9.76415	0.1708	-9.27244	0.01556
-9.75185	0.17635	-9.26014	0.01423
-9.73956	0.18198	-9.24785	0.013
-9.72727	0.18768	-9.23556	0.01188
-9.71498	0.19345	-9.22327	0.01084
-9.70268	0.19932	-9.21097	0.00989
-9.69039	0.20526	-9.19868	0.00902
-9.6781	0.21128	-9.18639	0.00821
-9.6658	0.21737	-9.1741	0.00747
-9.65351	0.22352	-9.1618	0.00678
-9.64122	0.22969	-9.14951	0.00615
-9.62893	0.23587	-9.13722	0.00557
-9.61663	0.24203	-9.12492	0.00503
-9.60434	0.24811	-9.11263	0.00454
-9.59205	0.25409	-9.10034	0.00409
-9.57976	0.25991	-9.08805	0.00367
-9.56746	0.26552	-9.07575	0.00329
-9.55517	0.27086	-9.06346	0.00294
-9.54288	0.27587	-9.05117	0.00262
-9.53058	0.28048	-9.03888	0.00233
-9.51829	0.28464	-9.02658	0.00207
-9.506	0.28827	-9.01429	0.00183
-9.49371	0.29133	-9.002	0.00161
-9.48141	0.29376	-8.9897	0.00141
-9.46912	0.29549	-8.97741	0.00124
-9.45683	0.2965	-8.96512	0.00108
-9.44454	0.29672	-8.95283	0.00094154
-9.43224	0.29614	-8.94053	0.000816665
-9.41995	0.29501	-8.92824	0.000705978
-9.40766	0.29329	-8.91595	0.000608222
-9.39536	0.29071	-8.90366	0.000522205
-9.38307	0.28754	-8.89136	0.000446799
-9.37078	0.28377	-8.87907	0.000380946
-9.35849	0.27917	-8.86678	0.00031921
-9.34619	0.27377	-8.85448	0.000270664
-9.3339	0.26759	-8.84219	0.000228642
-9.32161	0.26069	-8.8299	0.000192422
-9.30932	0.25311	-8.81761	0.000161334
-9.29702	0.24492	-8.80531	0.000134762
-9.28473	0.23617	-8.79302	0.000112146
-9.27244	0.22696	-8.78073	9.29765e-05
-9.26014	0.21734	-8.76844	7.67952e-05
-9.24785	0.20739	-8.22755	9.07696e-05
-9.23556	0.1972	-8.21526	0.000115378
-9.22327	0.18684	-8.20297	0.000146105
-9.21097	0.17639	-8.19068	0.000184317
-9.19868	0.16592	-8.17838	0.000231647
-9.18639	0.15551	-8.16609	0.000290033
-9.1741	0.14522	-8.1538	0.000361764
-9.1618	0.13512	-8.14151	0.000449536
-9.14951	0.12527	-8.12921	0.000556496
-9.13722	0.1157	-8.11692	0.000686309
-9.12492	0.10648	-8.10463	0.000843211
-9.11263	0.09763	-8.09233	0.00103
-9.10034	0.08918	-8.08004	0.00126
-9.08805	0.08117	-8.06775	0.00153
-9.07575	0.0736	-8.05546	0.00185
-9.06346	0.06649	-8.04316	0.00223
-9.05117	0.05985	-8.03087	0.00268
-9.03888	0.05367	-8.01858	0.00321
-9.02658	0.04794	-8.00629	0.00382
-9.01429	0.04267	-7.99399	0.00454
-9.002	0.03784	-7.9817	0.00537
-8.9897	0.03343	-7.96941	0.00633
-8.97741	0.02943	-7.95711	0.00743
-8.96512	0.0258	-7.94482	0.00869
-8.95283	0.02254	-7.93253	0.01013
-8.94053	0.01962	-7.92024	0.01176
-8.92824	0.01701	-7.90794	0.0136
-8.91595	0.0147	-7.89565	0.01567
-8.90366	0.01265	-7.88336	0.01799
-8.89136	0.01085	-7.87107	0.02058
-8.87907	0.00927	-7.85877	0.02344
-8.86678	0.00788	-7.84648	0.02661
-8.85448	0.00668	-7.83419	0.03009
-8.84219	0.00565	-7.82189	0.03389
-8.8299	0.00475	-7.8096	0.03804
-8.81761	0.00398	-7.79731	0.04253
-8.80531	0.00333	-7.78502	0.04737
-8.79302	0.00277	-7.77272	0.05257
-8.78073	0.0023	-7.76043	0.05812
-8.76844	0.0019	-7.74814	0.06401
-8.75614	0.00156	-7.73585	0.07024
-8.74385	0.00128	-7.72355	0.07679
-8.73156	0.00104	-7.71126	0.08364
-8.71926	0.000850134	-7.69897	0.09075
-8.70697	0.00068914	-7.68667	0.09811
-8.69468	0.000556544	-7.67438	0.10567
-8.68239	0.000447779	-7.66209	0.1134
-8.67009	0.000358922	-7.6498	0.12124
-8.6578	0.000286622	-7.6375	0.12916
-8.64551	0.000228029	-7.62521	0.13708
-8.63322	0.000180735	-7.61292	0.14496
-8.62092	0.000142714	-7.60063	0.15275
-8.60863	0.00011227	-7.58833	0.16037
-8.59634	8.79893e-05	-7.57604	0.16778
-8.58404	6.8702e-05	-7.56375	0.1749
-8.57175	5.34417e-05	-7.55145	0.18169
-8.55946	4.14156e-05	-7.53916	0.18809
-8.54717	3.19755e-05	-7.52687	0.19404
-8.53487	2.45948e-05	-7.51458	0.19951
-8.52258	1.8847e-05	-7.50228	0.20445
-8.51029	1.43883e-05	-7.48999	0.20883
-8.49799	7.50672e-06	-7.4777	0.21261
-8.33819	1.2764e-05	-7.46541	0.21579
-8.3259	1.67855e-05	-7.45311	0.21835
-8.3136	2.19908e-05	-7.44082	0.22029
-8.30131	2.87018e-05	-7.42853	0.222
-8.28902	3.73195e-05	-7.41623	0.2235
-8.27673	4.83417e-05	-7.40394	0.2244
-8.26443	6.23831e-05	-7.39165	0.22473
-8.25214	8.01994e-05	-7.37936	0.22452
-8.23985	0.000102715	-7.36706	0.2238
-8.22755	0.000131056	-7.35477	0.22261
-8.21526	0.000166587	-7.34248	0.221
-8.20297	0.000210952	-7.33019	0.21901
-8.19068	0.000266124	-7.31789	0.2167
-8.17838	0.00033446	-7.3056	0.21412
-8.16609	0.000418759	-7.29331	0.21132
-8.1538	0.000522329	-7.28101	0.20836
-8.14151	0.000649056	-7.26872	0.20528
-8.12921	0.00080349	-7.25643	0.20214
-8.11692	0.000990917	-7.24414	0.19897
-8.10463	0.00122	-7.23184	0.19581
-8.09233	0.00149	-7.21955	0.1927
-8.08004	0.00182	-7.20726	0.18966
-8.06775	0.00221	-7.19497	0.18672
-8.05546	0.00267	-7.18267	0.18389
-8.04316	0.00322	-7.17038	0.18117
-8.03087	0.00387	-7.15809	0.17858
-8.01858	0.00463	-7.14579	0.1761
-8.00629	0.00552	-7.1335	0.17373
-7.99399	0.00655	-7.12121	0.17146
-7.9817	0.00775	-7.10892	0.16927
-7.96941	0.00914	-7.09662	0.16715
-7.95711	0.01073	-7.08433	0.16507
-7.94482	0.01255	-7.07204	0.16302
-7.93253	0.01462	-7.05975	0.16098
-7.92024	0.01699	-7.04745	0.15893
-7.90794	0.01965	-7.03516	0.15686
-7.89565	0.02264	-7.02287	0.15476
-7.88336	0.02599	-7.01057	0.15262
-7.87107	0.02972	-6.99828	0.15069
-7.85877	0.03386	-6.98599	0.14895
-7.84648	0.03844	-6.9737	0.14717
-7.83419	0.04347	-6.9614	0.14538
-7.82189	0.04897	-6.94911	0.14359
-7.8096	0.05496	-6.93682	0.14182
-7.79731	0.06146	-6.92452	0.1401
-7.78502	0.06847	-6.91223	0.13847
-7.77272	0.07599	-6.89994	0.13697
-7.76043	0.08402	-6.88765	0.13565
-7.74814	0.09256	-6.87535	0.13455
-7.73585	0.10159	-6.86306	0.13373
-7.72355	0.11109	-6.85077	0.13324
-7.71126	0.12103	-6.83848	0.13313
-7.69897	0.13137	-6.82618	0.13346
-7.68667	0.14207	-6.81389	0.13428
-7.67438	0.15308	-6.8016	0.13564
-7.66209	0.16435	-6.7893	0.13759
-7.6498	0.17581	-6.77701	0.14016
-7.6375	0.1874	-6.76472	0.1434
-7.62521	0.19903	-6.75243	0.14732
-7.61292	0.21064	-6.74013	0.15195
-7.60063	0.22215	-6.72784	0.15731
-7.58833	0.23347	-6.71555	0.16338
-7.57604	0.24453	-6.70326	0.17017
-7.56375	0.25525	-6.69096	0.17766
-7.55145	0.26555	-6.67867	0.18582
-7.53916	0.27536	-6.66638	0.19463
-7.52687	0.28462	-6.65408	0.20404
-7.51458	0.29327	-6.64179	0.214
-7.50228	0.30127	-6.6295	0.22446
-7.48999	0.30856	-6.61721	0.23534
-7.4777	0.31514	-6.60491	0.2466
-7.46541	0.32097	-6.59262	0.25814
-7.45311	0.32605	-6.58033	0.2699
-7.44082	0.33039	-6.56804	0.28181
-7.42853	0.33458	-6.55574	0.29379
-7.41623	0.33864	-6.54345	0.30578
-7.40394	0.34203	-6.53116	0.31769
-7.39165	0.34479	-6.51886	0.32947
-7.37936	0.34696	-6.50657	0.34106
-7.36706	0.34861	-6.49428	0.35241
-7.35477	0.34978	-6.48199	0.36348
-7.34248	0.35057	-6.46969	0.37423
-7.33019	0.35101	-6.4574	0.38463
-7.31789	0.35119	-6.44511	0.39466
-7.3056	0.35117	-6.43282	0.40431
-7.29331	0.35103	-6.42052	0.41417
-7.28101	0.35082	-6.40823	0.42423
-7.26872	0.3506	-6.39594	0.4339
-7.25643	0.35042	-6.38364	0.44319
-7.24414	0.35031	-6.37135	0.45211
-7.23184	0.35031	-6.35906	0.46067
-7.21955	0.35043	-6.34677	0.46888
-7.20726	0.35067	-6.33447	0.47676
-7.19497	0.35104	-6.32218	0.48433
-7.18267	0.35151	-6.30989	0.4916
-7.17038	0.35205	-6.2976	0.4986
-7.15809	0.35264	-6.2853	0.50532
-7.14579	0.35322	-6.27301	0.51179
-7.1335	0.35375	-6.26072	0.518
-7.12121	0.35415	-6.24842	0.52395
-7.10892	0.35437	-6.23613	0.52963
-7.09662	0.35435	-6.22384	0.53505
-7.08433	0.35402	-6.21155	0.54017
-7.07204	0.35332	-6.19925	0.54497
-7.05975	0.35218	-6.18696	0.54945
-7.04745	0.35056	-6.17467	0.55356
-7.03516	0.34841	-6.16238	0.55727
-7.02287	0.3457	-6.15008	0.56056
-7.01057	0.3424	-6.13779	0.56339
-6.99828	0.33908	-6.1255	0.56572
-6.98599	0.33572	-6.1132	0.56753
-6.9737	0.33175	-6.10091	0.5688
-6.9614	0.32719	-6.08862	0.56948
-6.94911	0.32205	-6.07633	0.57031
-6.93682	0.31637	-6.06403	0.57126
-6.92452	0.31022	-6.05174	0.57155
-6.91223	0.30365	-6.03945	0.57118
-6.89994	0.29673	-6.02716	0.57011
-6.88765	0.28955	-6.01486	0.56834
-6.87535	0.2822	-6.00257	0.56588
-6.86306	0.27478	-5.99028	0.56271
-6.85077	0.26738	-5.97798	0.55886
-6.83848	0.26011	-5.96569	0.55435
-6.82618	0.25307	-5.9534	0.54918
-6.81389	0.24637	-5.94111	0.54341
-6.8016	0.24009	-5.92881	0.53706
-6.7893	0.23434	-5.91652	0.53016
-6.77701	0.22919	-5.90423	0.52277
-6.76472	0.22472	-5.89194	0.51493
-6.75243	0.22101	-5.87964	0.50669
-6.74013	0.21809	-5.86735	0.4981
-6.72784	0.21603	-5.85506	0.48921
-6.71555	0.21483	-5.84276	0.48008
-6.70326	0.21453	-5.83047	0.47075
-6.69096	0.21511	-5.81818	0.46128
-6.67867	0.21659	-5.80589	0.45218
-6.66638	0.21892	-5.79359	0.44347
-6.65408	0.22208	-5.7813	0.43477
-6.64179	0.22603	-5.76901	0.42609
-6.6295	0.2307	-5.75672	0.41748
-6.61721	0.23603	-5.74442	0.40896
-6.60491	0.24195	-5.73213	0.40057
-6.59262	0.24839	-5.71984	0.39234
-6.58033	0.25525	-5.70754	0.38428
-6.56804	0.26246	-5.69525	0.37642
-6.55574	0.26994	-5.68296	0.36877
-6.54345	0.27759	-5.67067	0.36136
-6.53116	0.28534	-5.65837	0.35418
-6.51886	0.2931	-5.64608	0.34725
-6.50657	0.30081	-5.63379	0.34057
-6.49428	0.3084	-5.6215	0.33414
-6.48199	0.31583	-5.6092	0.32796
-6.46969	0.32302	-5.59691	0.32202
-6.4574	0.32997	-5.58462	0.31631
-6.44511	0.33661	-5.57232	0.31083
-6.43282	0.34294	-5.56003	0.30554
-6.42052	0.34947	-5.54774	0.30045
-6.40823	0.35618	-5.53545	0.29571
-6.39594	0.36255	-5.52315	0.29131
-6.38364	0.36861	-5.51086	0.28702
-6.37135	0.37434	-5.49857	0.28283
-6.35906	0.37979	-5.48628	0.27872
-6.34677	0.38497	-5.47398	0.27467
-6.33447	0.38992	-5.46169	0.27064
-6.32218	0.39466	-5.4494	0.26662
-6.30989	0.39924	-5.4371	0.2626
-6.2976	0.40369	-5.42481	0.25857
-6.2853	0.40806	-5.41252	0.25451
-6.27301	0.41238	-5.40023	0.25043
-6.26072	0.41669	-5.38793	0.24631
-6.24842	0.42101	-5.37564	0.24218
-6.23613	0.42539	-5.36335	0.23803
-6.22384	0.42984	-5.35106	0.23411
-6.21155	0.4344	-5.33876	0.23045
-6.19925	0.43906	-5.32647	0.22681
-6.18696	0.44386	-5.31418	0.2232
-6.17467	0.4488	-5.30188	0.21965
-6.16238	0.45387	-5.28959	0.21616
-6.15008	0.45909	-5.2773	0.21277
-6.13779	0.46444	-5.26501	0.20948
-6.1255	0.46992	-5.25271	0.20631
-6.1132	0.47552	-5.24042	0.20329
-6.10091	0.48122	-5.22813	0.20042
-6.08862	0.48701	-5.21583	0.19772
-6.07633	0.49338	-5.20354	0.1952
-6.06403	0.50031	-5.19125	0.19286
-6.05174	0.50727	-5.17896	0.19069
-6.03945	0.51421	-5.16666	0.18871
-6.02716	0.52111	-5.15437	0.18689
-6.01486	0.52793	-5.14208	0.18525
-6.00257	0.53466	-5.12979	0.18375
-5.99028	0.54127	-5.11749	0.18237
-5.97798	0.54773	-5.1052	0.18111
-5.96569	0.55403	-5.09291	0.17992
-5.9534	0.56015	-5.08061	0.1788
-5.94111	0.56608	-5.06832	0.1777
-5.92881	0.57181	-5.05603	0.17661
-5.91652	0.57734	-5.04374	0.1755
-5.90423	0.58265	-5.03144	0.17433
-5.89194	0.58776	-5.01915	0.1731
-5.87964	0.59267	-5.00686	0.17177
-5.86735	0.59736	-4.99457	0.17034
-5.85506	0.60187	-4.98227	0.16878
-5.84276	0.60619	-4.96998	0.16709
-5.83047	0.61034	-4.95769	0.16553
-5.81818	0.61433	-4.94539	0.16408
-5.80589	0.61882	-4.9331	0.1625
-5.79359	0.6238	-4.92081	0.16078
-5.7813	0.62864	-4.90852	0.15894
-5.76901	0.63333	-4.89622	0.157
-5.75672	0.63787	-4.88393	0.15497
-5.74442	0.64224	-4.87164	0.15287
-5.73213	0.64644	-4.85935	0.15074
-5.71984	0.65047	-4.84705	0.1486
-5.70754	0.65429	-4.83476	0.14648
-5.69525	0.65791	-4.82247	0.14442
-5.68296	0.66129	-4.81017	0.14244
-5.67067	0.66441	-4.79788	0.14057
-5.65837	0.66726	-4.78559	0.13886
-5.64608	0.66979	-4.7733	0.13731
-5.63379	0.67198	-4.761	0.13597
-5.6215	0.67378	-4.74871	0.13484
-5.6092	0.67518	-4.73642	0.13394
-5.59691	0.67612	-4.72413	0.13329
-5.58462	0.67657	-4.71183	0.13289
-5.57232	0.67648	-4.69954	0.13275
-5.56003	0.67583	-4.68725	0.13286
-5.54774	0.67458	-4.67495	0.13321
-5.53545	0.67331	-4.66266	0.1338
-5.52315	0.67197	-4.65037	0.1346
-5.51086	0.66994	-4.63808	0.13561
-5.49857	0.66715	-4.62578	0.13679
-5.48628	0.66362	-4.61349	0.13814
-5.47398	0.65932	-4.6012	0.13961
-5.46169	0.65423	-4.58891	0.1412
-5.4494	0.64838	-4.57661	0.14288
-5.4371	0.64177	-4.56432	0.14462
-5.42481	0.63443	-4.55203	0.14641
-5.41252	0.62641	-4.53973	0.14824
-5.40023	0.61775	-4.52744	0.15008
-5.38793	0.6085	-4.51515	0.15192
-5.37564	0.59875	-4.50286	0.15378
-5.36335	0.58856	-4.49056	0.15563
-5.35106	0.57857	-4.47827	0.15772
-5.33876	0.56885	-4.46598	0.16006
-5.32647	0.55895	-4.45369	0.1624
-5.31418	0.54895	-4.44139	0.16478
-5.30188	0.53894	-4.4291	0.16718
-5.28959	0.52899	-4.41681	0.16964
-5.2773	0.5192	-4.40451	0.17217
-5.26501	0.50963	-4.39222	0.17478
-5.25271	0.50037	-4.37993	0.1775
-5.24042	0.49146	-4.36764	0.18033
-5.22813	0.48298	-4.35534	0.18329
-5.21583	0.47496	-4.34305	0.18639
-5.20354	0.46744	-4.33076	0.18963
-5.19125	0.46044	-4.31847	0.19304
-5.17896	0.45397	-4.30617	0.19659
-5.16666	0.44803	-4.29388	0.20028
-5.15437	0.44259	-4.28159	0.20411
-5.14208	0.43765	-4.26929	0.20804
-5.12979	0.43315	-4.257	0.21206
-5.11749	0.42906	-4.24471	0.21614
-5.1052	0.42531	-4.23242	0.22024
-5.09291	0.42184	-4.22012	0.22432
-5.08061	0.41859	-4.20783	0.22832
-5.06832	0.41548	-4.19554	0.23221
-5.05603	0.41245	-4.18325	0.23594
-5.04374	0.40942	-4.17095	0.23944
-5.03144	0.40632	-4.15866	0.24266
-5.01915	0.4031	-4.14637	0.24556
-5.00686	0.39969	-4.13407	0.24807
-4.99457	0.39605	-4.12178	0.25016
-4.98227	0.39213	-4.10949	0.25178
-4.96998	0.38792	-4.0972	0.25289
-4.95769	0.38398	-4.0849	0.25346
-4.94539	0.38032	-4.07261	0.25379
-4.9331	0.37633	-4.06032	0.25384
-4.92081	0.37201	-4.04803	0.25329
-4.90852	0.36738	-4.03573	0.25213
-4.89622	0.36248	-4.02344	0.25037
-4.88393	0.35732	-4.01115	0.24801
-4.87164	0.35199	-3.99885	0.24508
-4.85935	0.34653	-3.98656	0.24161
-4.84705	0.341	-3.97427	0.23776
-4.83476	0.33549	-3.96198	0.23358
-4.82247	0.33005	-3.94968	0.22898
-4.81017	0.32477	-3.93739	0.22401
-4.79788	0.31972	-3.9251	0.21872
-4.78559	0.31496	-3.91281	0.21319
-4.7733	0.31056	-3.90051	0.20746
-4.761	0.30658	-3.88822	0.2016
-4.74871	0.30307	-3.87593	0.19568
-4.73642	0.30006	-3.86363	0.18975
-4.72413	0.2976	-3.85134	0.18386
-4.71183	0.29571	-3.83905	0.17809
-4.69954	0.29438	-3.82676	0.17247
-4.68725	0.29363	-3.81446	0.16704
-4.67495	0.29344	-3.80217	0.16185
-4.66266	0.2938	-3.78988	0.15693
-4.65037	0.29467	-3.77759	0.15231
-4.63808	0.29603	-3.76529	0.14799
-4.62578	0.29782	-3.753	0.14398
-4.61349	0.30001	-3.74071	0.14031
-4.6012	0.30256	-3.72841	0.13695
-4.58891	0.30542	-3.71612	0.1339
-4.57661	0.30853	-3.70383	0.13115
-4.56432	0.31187	-3.69154	0.12868
-4.55203	0.31539	-3.67924	0.12645
-4.53973	0.31906	-3.66695	0.12445
-4.52744	0.32287	-3.65466	0.12265
-4.51515	0.3268	-3.64236	0.121
-4.50286	0.33083	-3.63007	0.11949
-4.49056	0.33499	-3.61778	0.11808
-4.47827	0.33978	-3.60549	0.11673
-4.46598	0.34521	-3.59319	0.11541
-4.45369	0.35081	-3.5809	0.11411
-4.44139	0.35662	-3.56861	0.11278
-4.4291	0.36267	-3.55632	0.11142
-4.41681	0.36901	-3.54402	0.11017
-4.40451	0.37569	-3.53173	0.10902
-4.39222	0.38274	-3.51944	0.10778
-4.37993	0.39023	-3.50714	0.10645
-4.36764	0.39818	-3.49485	0.105
-4.35534	0.40665	-3.48256	0.10346
-4.34305	0.41567	-3.47027	0.1018
-4.33076	0.42526	-3.45797	0.10005
-4.31847	0.43544	-3.44568	0.09822
-4.30617	0.4462	-3.43339	0.0963
-4.29388	0.45754	-3.4211	0.09433
-4.28159	0.46941	-3.4088	0.09231
-4.26929	0.48179	-3.39651	0.09027
-4.257	0.49461	-3.38422	0.08822
-4.24471	0.50778	-3.37192	0.08619
-4.23242	0.52123	-3.35963	0.08422
-4.22012	0.53483	-3.34734	0.0823
-4.20783	0.54847	-3.33505	0.08046
-4.19554	0.56202	-3.32275	0.07872
-4.18325	0.57533	-3.31046	0.07711
-4.17095	0.58825	-3.29817	0.07565
-4.15866	0.60064	-3.28588	0.07434
-4.14637	0.61234	-3.27358	0.07322
-4.13407	0.62319	-3.26129	0.07228
-4.12178	0.63305	-3.249	0.07154
-4.10949	0.64179	-3.2367	0.07101
-4.0972	0.64927	-3.22441	0.0707
-4.0849	0.65539	-3.21212	0.07061
-4.07261	0.66064	-3.19983	0.07076
-4.06032	0.66495	-3.18753	0.07118
-4.04803	0.66764	-3.17524	0.07188
-4.03573	0.66865	-3.16295	0.07281
-4.02344	0.66797	-3.15066	0.07396
-4.01115	0.6656	-3.13836	0.07534
-3.99885	0.66155	-3.12607	0.07693
-3.98656	0.65588	-3.11378	0.07873
-3.97427	0.64926	-3.10148	0.08074
-3.96198	0.64179	-3.08919	0.08295
-3.94968	0.63294	-3.0769	0.08535
-3.93739	0.62284	-3.06461	0.08794
-3.9251	0.61161	-3.05231	0.09072
-3.91281	0.5994	-3.04002	0.09368
-3.90051	0.58636	-3.02773	0.09682
-3.88822	0.57266	-3.01544	0.10015
-3.87593	0.55846	-3.00314	0.10367
-3.86363	0.54392	-2.99085	0.10739
-3.85134	0.52922	-2.97856	0.11131
-3.83905	0.5145	-2.96626	0.11545
-3.82676	0.49993	-2.95397	0.11987
-3.81446	0.48565	-2.94168	0.12452
-3.80217	0.47178	-2.92939	0.12946
-3.78988	0.45845	-2.91709	0.1347
-3.77759	0.44574	-2.9048	0.14029
-3.76529	0.43375	-2.89251	0.14625
-3.753	0.42254	-2.88022	0.15275
-3.74071	0.41216	-2.86792	0.15981
-3.72841	0.40266	-2.85563	0.16735
-3.71612	0.39404	-2.84334	0.1754
-3.70383	0.38631	-2.83104	0.18401
-3.69154	0.37946	-2.81875	0.19319
-3.67924	0.37347	-2.80646	0.20302
-3.66695	0.36831	-2.79417	0.21354
-3.65466	0.36393	-2.78187	0.22471
-3.64236	0.36028	-2.76958	0.23654
-3.63007	0.35733	-2.75729	0.24905
-3.61778	0.35501	-2.745	0.26224
-3.60549	0.35326	-2.7327	0.27609
-3.59319	0.35203	-2.72041	0.29058
-3.5809	0.35128	-2.70812	0.3057
-3.56861	0.35094	-2.69582	0.3214
-3.55632	0.35097	-2.68353	0.33765
-3.54402	0.3518	-2.67124	0.35438
-3.53173	0.35339	-2.65895	0.37155
-3.51944	0.35524	-2.64665	0.38909
-3.50714	0.35731	-2.63436	0.40692
-3.49485	0.35957	-2.62207	0.42498
-3.48256	0.36202	-2.60978	0.4432
-3.47027	0.36463	-2.59748	0.46152
-3.45797	0.3674	-2.58519	0.47985
-3.44568	0.37031	-2.5729	0.49811
-3.43339	0.37337	-2.5606	0.51626
-3.4211	0.37658	-2.54831	0.53425
-3.4088	0.37993	-2.53602	0.55207
-3.39651	0.38343	-2.52373	0.56969
-3.38422	0.38708	-2.51143	0.58708
-3.37192	0.3909	-2.49914	0.60423
-3.35963	0.39489	-2.48685	0.62117
-3.34734	0.39905	-2.47456	0.63792
-3.33505	0.40338	-2.46226	0.65453
-3.32275	0.4079	-2.44997	0.67107
-3.31046	0.41259	-2.43768	0.68852
-3.29817	0.41748	-2.42538	0.70695
-3.28588	0.42256	-2.41309	0.72553
-3.27358	0.42784	-2.4008	0.74435
-3.26129	0.43332	-2.38851	0.76347
-3.249	0.43902	-2.37621	0.78297
-3.2367	0.44495	-2.36392	0.80293
-3.22441	0.45111	-2.35163	0.82342
-3.21212	0.45753	-2.33934	0.84448
-3.19983	0.46422	-2.32704	0.86614
-3.18753	0.47174	-2.31475	0.88843
-3.17524	0.48012	-2.30246	0.91132
-3.16295	0.48881	-2.29016	0.93479
-3.15066	0.49782	-2.27787	0.95876
-3.13836	0.50718	-2.26558	0.98314
-3.12607	0.51689	-2.25329	1.00781
-3.11378	0.52698	-2.24099	1.03261
-3.10148	0.53744	-2.2287	1.05735
-3.08919	0.5483	-2.21641	1.08182
-3.0769	0.55958	-2.20412	1.10578
-3.06461	0.57127	-2.19182	1.12898
-3.05231	0.58337	-2.17953	1.15113
-3.04002	0.59592	-2.16724	1.17196
-3.02773	0.6089	-2.15494	1.19116
-3.01544	0.62231	-2.14265	1.20845
-3.00314	0.63613	-2.13036	1.22352
-2.99085	0.65038	-2.11807	1.23611
-2.97856	0.66502	-2.10577	1.24595
-2.96626	0.68004	-2.09348	1.2528
-2.95397	0.69542	-2.08119	1.25647
-2.94168	0.71114	-2.0689	1.25676
-2.92939	0.72716	-2.0566	1.25355
-2.91709	0.74347	-2.04431	1.24673
-2.9048	0.76001	-2.03202	1.23848
-2.89251	0.77677	-2.01972	1.22876
-2.88022	0.79411	-2.00743	1.21535
-2.86792	0.812	-1.99514	1.19826
-2.85563	0.82996	-1.98285	1.1776
-2.84334	0.84793	-1.97055	1.15348
-2.83104	0.86587	-1.95826	1.12607
-2.81875	0.8837	-1.94597	1.09557
-2.80646	0.9019	-1.93367	1.06224
-2.79417	0.92038	-1.92138	1.02635
-2.78187	0.93854	-1.90909	0.98818
-2.76958	0.95628	-1.8968	0.94807
-2.75729	0.97352	-1.8845	0.90635
-2.745	0.99014	-1.87221	0.86335
-2.7327	1.00605	-1.85992	0.81942
-2.72041	1.02115	-1.84763	0.7749
-2.70812	1.03532	-1.83533	0.73013
-2.69582	1.04845	-1.82304	0.68543
-2.68353	1.06041	-1.81075	0.64111
-2.67124	1.07111	-1.79845	0.59744
-2.65895	1.0804	-1.78616	0.55469
-2.64665	1.0882	-1.77387	0.51309
-2.63436	1.09437	-1.76158	0.47285
-2.62207	1.09881	-1.74928	0.43414
-2.60978	1.1018	-1.73699	0.39712
-2.59748	1.10324	-1.7247	0.3619
-2.58519	1.10268	-1.71241	0.32858
-2.5729	1.10004	-1.70011	0.2972
-2.5606	1.09528	-1.68782	0.26782
-2.54831	1.08834	-1.67553	0.24044
-2.53602	1.0797	-1.66323	0.21505
-2.52373	1.06935	-1.65094	0.19161
-2.51143	1.05683	-1.63865	0.17009
-2.49914	1.04259	-1.62636	0.15042
-2.48685	1.02668	-1.61406	0.13253
-2.47456	1.00878	-1.60177	0.11632
-2.46226	0.98898	-1.58948	0.10172
-2.44997	0.9674	-1.57719	0.08861
-2.43768	0.94471	-1.56489	0.0769
-2.42538	0.92107	-1.5526	0.06649
-2.41309	0.8961	-1.54031	0.05727
-2.4008	0.86999	-1.52801	0.04914
-2.38851	0.84291	-1.51572	0.042
-2.37621	0.81507	-1.50343	0.03577
-2.36392	0.78667	-1.49114	0.03035
-2.35163	0.7579	-1.47884	0.02565
-2.33934	0.72896	-1.46655	0.0216
-2.32704	0.70005	-1.45426	0.01812
-2.31475	0.67135	-1.44197	0.01514
-2.30246	0.64304	-1.42967	0.01261
-2.29016	0.61527	-1.41738	0.01046
-2.27787	0.5882	-1.40509	0.00864
-2.26558	0.56194	-1.39279	0.00711
-2.25329	0.53662	-1.3805	0.00583
-2.24099	0.51231	-1.36821	0.00477
-2.2287	0.48908	-1.35592	0.00388
-2.21641	0.46699	-1.34362	0.00315
-2.20412	0.44605	-1.33133	0.00254
-2.19182	0.42628	-1.31904	0.00204
-2.17953	0.40766	-1.30675	0.00164
-2.16724	0.39018	-1.29445	0.00131
-2.15494	0.37377	-1.28216	0.00104
-2.14265	0.3584	-1.26987	0.000825883
-2.13036	0.344	-1.25757	0.000652194
-2.11807	0.33049	-1.24528	0.000513091
-2.10577	0.31779	-1.23299	0.000402134
-2.09348	0.30582	-1.2207	0.000313984
-2.08119	0.29449	-1.2084	0.000244232
-2.0689	0.28371	-1.19611	0.000189259
-2.0566	0.27341	-1.18382	0.000146107
-2.04431	0.26351	-1.17153	0.000112369
-2.03202	0.25428	-1.15923	8.60949e-05
-2.01972	0.24566	-0.91338	9.14074e-05
-2.00743	0.23723	-0.90109	0.000120662
-1.99514	0.22892	-0.88879	0.000158679
-1.98285	0.22068	-0.8765	0.000207887
-1.97055	0.21248	-0.86421	0.000271328
-1.95826	0.20428	-0.85191	0.000352794
-1.94597	0.19607	-0.83962	0.00045699
-1.93367	0.18783	-0.82733	0.000589729
-1.92138	0.17957	-0.81504	0.000758153
-1.90909	0.17127	-0.80274	0.000971003
-1.8968	0.16297	-0.79045	0.00124
-1.8845	0.15465	-0.77816	0.00157
-1.87221	0.14637	-0.76587	0.00199
-1.85992	0.13814	-0.75357	0.00252
-1.84763	0.12999	-0.74128	0.00316
-1.83533	0.12195	-0.72899	0.00396
-1.82304	0.11405	-0.71669	0.00494
-1.81075	0.10632	-0.7044	0.00614
-1.79845	0.09879	-0.69211	0.0076
-1.78616	0.09148	-0.67982	0.00937
-1.77387	0.08443	-0.66752	0.01151
-1.76158	0.07765	-0.65523	0.01409
-1.74928	0.07118	-0.64294	0.01718
-1.73699	0.06501	-0.63065	0.02087
-1.7247	0.05916	-0.61835	0.02525
-1.71241	0.05365	-0.60606	0.03044
-1.70011	0.04848	-0.59377	0.03657
-1.68782	0.04364	-0.58147	0.04375
-1.67553	0.03915	-0.56918	0.05216
-1.66323	0.03499	-0.55689	0.06194
-1.65094	0.03116	-0.5446	0.07328
-1.63865	0.02765	-0.5323	0.08636
-1.62636	0.02444	-0.52001	0.10141
-1.61406	0.02152	-0.50772	0.11862
-1.60177	0.01888	-0.49543	0.13823
-1.58948	0.01651	-0.48313	0.16047
-1.57719	0.01437	-0.47084	0.1856
-1.56489	0.01247	-0.45855	0.21384
-1.5526	0.01078	-0.44625	0.24546
-1.54031	0.00928	-0.43396	0.28069
-1.52801	0.00797	-0.42167	0.31976
-1.51572	0.0068	-0.40938	0.3629
-1.50343	0.00579	-0.39708	0.41031
-1.49114	0.00491	-0.38479	0.46216
-1.47884	0.00415	-0.3725	0.5186
-1.46655	0.0035	-0.3602	0.57974
-1.45426	0.00293	-0.34791	0.64565
-1.44197	0.00245	-0.33562	0.71633
-1.42967	0.00204	-0.32333	0.79175
-1.41738	0.00169	-0.31103	0.87182
-1.40509	0.0014	-0.29874	0.95636
-1.39279	0.00115	-0.28645	1.04515
-1.3805	0.000944853	-0.27416	1.13787
-1.36821	0.000771949	-0.26186	1.23415
-1.35592	0.000628307	-0.24957	1.33353
-1.34362	0.000509465	-0.23728	1.43547
-1.33133	0.000411544	-0.22498	1.53939
-1.31904	0.000331191	-0.21269	1.6446
-1.30675	0.000265521	-0.2004	1.75037
-1.29445	0.00021207	-0.18811	1.85593
-1.28216	0.00016874	-0.17581	1.96043
-1.26987	0.000133757	-0.16352	2.063
-1.25757	0.000105627	-0.15123	2.16276
-1.24528	8.30985e-05	-0.13894	2.25879
-1.23299	6.51283e-05	-0.12664	2.35019
-1.2207	5.08517e-05	-0.11435	2.43607
-1.2084	3.9555e-05	-0.10206	2.51556
-1.19611	3.06518e-05	-0.08976	2.58786
-1.18382	2.3663e-05	-0.07747	2.65219
-1.17153	1.81988e-05	-0.06518	2.70787
-1.15923	1.39436e-05	-0.05289	2.7543
-1.14694	1.06431e-05	-0.04059	2.79096
-0.80274	1.28266e-05	-0.0283	2.81744
-0.79045	1.63657e-05	-0.01601	2.83345
-0.77816	2.08026e-05	-0.00372	2.83881
-0.76587	2.63426e-05	0.00858	2.83881
-0.75357	3.32323e-05	0.02087	2.83345
-0.74128	4.17658e-05	0.03316	2.81744
-0.72899	5.22927e-05	0.04546	2.79096
-0.71669	6.52259e-05	0.05775	2.7543
-0.7044	8.1051e-05	0.07004	2.70787
-0.69211	0.000100336	0.08233	2.65219
-0.67982	0.000123741	0.09463	2.58786
-0.66752	0.00015203	0.10692	2.51556
-0.65523	0.000186083	0.11921	2.43607
-0.64294	0.000226904	0.1315	2.35019
-0.63065	0.000275636	0.1438	2.25879
-0.61835	0.000333572	0.15609	2.16276
-0.60606	0.000402164	0.16838	2.063
-0.59377	0.000483031	0.18068	1.96043
-0.58147	0.000577972	0.19297	1.85593
-0.56918	0.000688967	0.20526	1.75037
-0.55689	0.00081818	0.21755	1.6446
-0.5446	0.000967963	0.22985	1.53939
-0.5323	0.00114	0.24214	1.43547
-0.52001	0.00134	0.25443	1.33353
-0.50772	0.00157	0.26672	1.23415
-0.49543	0.00183	0.27902	1.13787
-0.48313	0.00212	0.29131	1.04515
-0.47084	0.00245	0.3036	0.95636
-0.45855	0.00282	0.3159	0.87182
-0.44625	0.00324	0.32819	0.79175
-0.43396	0.00371	0.34048	0.71633
-0.42167	0.00422	0.35277	0.64565
-0.40938	0.00479	0.36507	0.57974
-0.39708	0.00542	0.37736	0.5186
-0.38479	0.0061	0.38965	0.46216
-0.3725	0.00685	0.40194	0.41031
-0.3602	0.00766	0.41424	0.3629
-0.34791	0.00853	0.42653	0.31976
-0.33562	0.00946	0.43882	0.28069
-0.32333	0.01046	0.45112	0.24546
-0.31103	0.01152	0.46341	0.21384
-0.29874	0.01263	0.4757	0.1856
-0.28645	0.01381	0.48799	0.16047
-0.27416	0.01503	0.50029	0.13823
-0.26186	0.0163	0.51258	0.11862
-0.24957	0.01762	0.52487	0.10141
-0.23728	0.01896	0.53716	0.08636
-0.22498	0.02033	0.54946	0.07328
-0.21269	0.02172	0.56175	0.06194
-0.2004	0.02312	0.57404	0.05216
-0.18811	0.02452	0.58634	0.04375
-0.17581	0.0259	0.59863	0.03657
-0.16352	0.02725	0.61092	0.03044
-0.15123	0.02857	0.62321	0.02525
-0.13894	0.02984	0.63551	0.02087
-0.12664	0.03105	0.6478	0.01718
-0.11435	0.03218	0.66009	0.01409
-0.10206	0.03323	0.67238	0.01151
-0.08976	0.03418	0.68468	0.00937
-0.07747	0.03503	0.69697	0.0076
-0.06518	0.03577	0.70926	0.00614
-0.05289	0.03638	0.72156	0.00494
-0.04059	0.03687	0.73385	0.00396
-0.0283	0.03722	0.74614	0.00316
-0.01601	0.03743	0.75843	0.00252
-0.00372	0.0375	0.77073	0.00199
0.00858	0.0375	0.78302	0.00157
0.02087	0.03743	0.79531	0.00124
0.03316	0.03722	0.8076	0.000971003
0.04546	0.03687	0.8199	0.000758153
0.05775	0.03638	0.83219	0.000589729
0.07004	0.03577	0.84448	0.00045699
0.08233	0.03503	0.85678	0.000352794
0.09463	0.03418	0.86907	0.000271328
0.10692	0.03323	0.88136	0.000207887
0.11921	0.03218	0.89365	0.000158679
0.1315	0.03105	0.90595	0.000120662
0.1438	0.02984	0.91824	9.14074e-05
0.15609	0.02857	0.93053	0
0.16838	0.02725	3.01178	0.000119184
0.18068	0.0259	3.02349	0.000146184
0.19297	0.02452	3.03521	0.000178686
0.20526	0.02312	3.04693	0.000217666
0.21755	0.02172	3.05864	0.000264242
0.22985	0.02033	3.07036	0.000319885
0.24214	0.01896	3.08208	0.000385696
0.25443	0.01762	3.09379	0.000463456
0.26672	0.0163	3.10551	0.000554987
0.27902	0.01503	3.11723	0.000662321
0.29131	0.01381	3.12894	0.000787711
0.3036	0.01263	3.14066	0.000933635
0.3159	0.01152	3.15238	0.0011
0.32819	0.01046	3.16409	0.0013
0.34048	0.00946	3.17581	0.00152
0.35277	0.00853	3.18752	0.00178
0.36507	0.00766	3.19924	0.00207
0.37736	0.00685	3.21096	0.00241
0.38965	0.0061	3.22267	0.00279
0.40194	0.00542	3.23439	0.00321
0.41424	0.00479	3.24611	0.00369
0.42653	0.00422	3.25782	0.00423
0.43882	0.00371	3.26954	0.00483
0.45112	0.00324	3.28126	0.0055
0.46341	0.00282	3.29297	0.00623
0.4757	0.00245	3.30469	0.00704
0.48799	0.00212	3.31641	0.00793
0.50029	0.00183	3.32812	0.00889
0.51258	0.00157	3.33984	0.00995
0.52487	0.00134	3.35155	0.01109
0.53716	0.00114	3.36327	0.01232
0.54946	0.000967963	3.37499	0.01363
0.56175	0.00081818	3.3867	0.01504
0.57404	0.000688967	3.39842	0.01654
0.58634	0.000577972	3.41014	0.01812
0.59863	0.000483031	3.42185	0.0198
0.61092	0.000402164	3.43357	0.02156
0.62321	0.000333572	3.44529	0.02339
0.63551	0.000275636	3.457	0.02529
0.6478	0.000226904	3.46872	0.02725
0.66009	0.000186083	3.48044	0.02927
0.67238	0.00015203	3.49215	0.03134
0.68468	0.000123741	3.50387	0.03344
0.69697	0.000100336	3.51558	0.03556
0.70926	8.1051e-05	3.5273	0.0377
0.72156	6.52259e-05	3.53902	0.03984
0.73385	5.22927e-05	3.55073	0.04196
0.74614	4.17658e-05	3.56245	0.04406
0.75843	3.32323e-05	3.57417	0.04612
0.77073	2.63426e-05	3.58588	0.04813
0.78302	2.08026e-05	3.5976	0.05008
0.79531	1.63657e-05	3.60932	0.05195
0.8076	1.28266e-05	3.62103	0.05373
0.8199	1.00149e-05	3.63275	0.05542
3.25044	0.000109719	3.64447	0.05701
3.26215	0.00012428	3.65618	0.05849
3.27387	0.000140509	3.6679	0.05986
3.28558	0.000158555	3.67961	0.06112
3.2973	0.000178571	3.69133	0.06227
3.30902	0.000200718	3.70305	0.06332
3.32073	0.000225157	3.71476	0.06428
3.33245	0.000252055	3.72648	0.06525
3.34417	0.000281579	3.7382	0.06624
3.35588	0.000314075	3.74991	0.06719
3.3676	0.000349401	3.76163	0.06809
3.37932	0.000387858	3.77335	0.06899
3.39103	0.000429602	3.78506	0.06989
3.40275	0.000474781	3.79678	0.07085
3.41447	0.000523532	3.8085	0.07187
3.42618	0.00057598	3.82021	0.07301
3.4379	0.000632235	3.83193	0.07428
3.44961	0.000692445	3.84364	0.07575
3.46133	0.000756588	3.85536	0.07744
3.47305	0.000824759	3.86708	0.0794
3.48476	0.000896994	3.87879	0.08167
3.49648	0.000973411	3.89051	0.0843
3.5082	0.00105	3.90223	0.08732
3.51991	0.00114	3.91394	0.09079
3.53163	0.00123	3.92566	0.09473
3.54335	0.00132	3.93738	0.0992
3.55506	0.00142	3.94909	0.10421
3.56678	0.00152	3.96081	0.10981
3.5785	0.00162	3.97253	0.11602
3.59021	0.00173	3.98424	0.12286
3.60193	0.00184	3.99596	0.13036
3.61364	0.00195	4.00767	0.13852
3.62536	0.00206	4.01939	0.14735
3.63708	0.00218	4.03111	0.15682
3.64879	0.0023	4.04282	0.16693
3.66051	0.00243	4.05454	0.17766
3.67223	0.00255	4.06626	0.18897
3.68394	0.00268	4.07797	0.20082
3.69566	0.00281	4.08969	0.21318
3.70738	0.00294	4.10141	0.22597
3.71909	0.00307	4.11312	0.23914
3.73081	0.00321	4.12484	0.25262
3.74253	0.00335	4.13656	0.26633
3.75424	0.00349	4.14827	0.2802
3.76596	0.00363	4.15999	0.29412
3.77767	0.00379	4.17171	0.308
3.78939	0.00394	4.18342	0.32174
3.80111	0.0041	4.19514	0.33525
3.81282	0.00426	4.20685	0.34843
3.82454	0.00442	4.21857	0.36117
3.83626	0.00459	4.23029	0.37338
3.84797	0.00477	4.242	0.38498
3.85969	0.00495	4.25372	0.39587
3.87141	0.00513	4.26544	0.40599
3.88312	0.00532	4.27715	0.41525
3.89484	0.00552	4.28887	0.42361
3.90656	0.00572	4.30059	0.43105
3.91827	0.00593	4.3123	0.43749
3.92999	0.00615	4.32402	0.4429
3.94171	0.00638	4.33574	0.44724
3.95342	0.00662	4.34745	0.45115
3.96514	0.00686	4.35917	0.45461
3.97685	0.00711	4.37088	0.45702
3.98857	0.00737	4.3826	0.45838
4.00029	0.00764	4.39432	0.45873
4.012	0.00791	4.40603	0.45811
4.02372	0.00819	4.41775	0.45656
4.03544	0.00848	4.42947	0.45415
4.04715	0.00878	4.44118	0.45093
4.05887	0.00908	4.4529	0.44698
4.07059	0.00939	4.46462	0.44237
4.0823	0.00971	4.47633	0.4372
4.09402	0.01003	4.48805	0.43154
4.10574	0.01035	4.49977	0.42548
4.11745	0.01068	4.51148	0.41916
4.12917	0.01101	4.5232	0.41269
4.14088	0.01134	4.53491	0.40606
4.1526	0.01167	4.54663	0.39938
4.16432	0.012	4.55835	0.3927
4.17603	0.01233	4.57006	0.38611
4.18775	0.01266	4.58178	0.37967
4.19947	0.01299	4.5935	0.37344
4.21118	0.01331	4.60521	0.36749
4.2229	0.01363	4.61693	0.36188
4.23462	0.01394	4.62865	0.35662
4.24633	0.01424	4.64036	0.3518
4.25805	0.01454	4.65208	0.34745
4.26977	0.01484	4.6638	0.34356
4.28148	0.01513	4.67551	0.34016
4.2932	0.01544	4.68723	0.33726
4.30491	0.01573	4.69894	0.33488
4.31663	0.01602	4.71066	0.33302
4.32835	0.0163	4.72238	0.33178
4.34006	0.01658	4.73409	0.33126
4.35178	0.01685	4.74581	0.33141
4.3635	0.01711	4.75753	0.33209
4.37521	0.01737	4.76924	0.3333
4.38693	0.01763	4.78096	0.33504
4.39865	0.01788	4.79268	0.3373
4.41036	0.01813	4.80439	0.34008
4.42208	0.01837	4.81611	0.34336
4.4338	0.0186	4.82783	0.34714
4.44551	0.01883	4.83954	0.3514
4.45723	0.01906	4.85126	0.35613
4.46894	0.01929	4.86297	0.36133
4.48066	0.0195	4.87469	0.36702
4.49238	0.01972	4.88641	0.37318
4.50409	0.01994	4.89812	0.37977
4.51581	0.02016	4.90984	0.38672
4.52753	0.02037	4.92156	0.39404
4.53924	0.02058	4.93327	0.4017
4.55096	0.02079	4.94499	0.40965
4.56268	0.02099	4.95671	0.41785
4.57439	0.02119	4.96842	0.42627
4.58611	0.02137	4.98014	0.43491
4.59783	0.02156	4.99186	0.4438
4.60954	0.02174	5.00357	0.45286
4.62126	0.02191	5.01529	0.46196
4.63297	0.02208	5.027	0.47109
4.64469	0.02224	5.03872	0.4802
4.65641	0.02242	5.05044	0.48921
4.66812	0.0226	5.06215	0.49809
4.67984	0.02277	5.07387	0.50678
4.69156	0.02295	5.08559	0.51524
4.70327	0.02312	5.0973	0.52344
4.71499	0.02329	5.10902	0.53132
4.72671	0.02346	5.12074	0.53887
4.73842	0.02363	5.13245	0.54619
4.75014	0.0238	5.14417	0.55328
4.76186	0.02399	5.15589	0.55996
4.77357	0.02418	5.1676	0.56639
4.78529	0.02438	5.17932	0.57254
4.797	0.02459	5.19103	0.57822
4.80872	0.0248	5.20275	0.58344
4.82044	0.02503	5.21447	0.58818
4.83215	0.02526	5.22618	0.59255
4.84387	0.0255	5.2379	0.59657
4.85559	0.02576	5.24962	0.60026
4.8673	0.02603	5.26133	0.60365
4.87902	0.02631	5.27305	0.60663
4.89074	0.0266	5.28477	0.60926
4.90245	0.0269	5.29648	0.6116
4.91417	0.02722	5.3082	0.61366
4.92589	0.02755	5.31992	0.61544
4.9376	0.0279	5.33163	0.61699
4.94932	0.02827	5.34335	0.61838
4.96103	0.02865	5.35506	0.6196
4.97275	0.02903	5.36678	0.62068
4.98447	0.02942	5.3785	0.62167
4.99618	0.02982	5.39021	0.62257
5.0079	0.03023	5.40193	0.62341
5.01962	0.03064	5.41365	0.62424
5.03133	0.03106	5.42536	0.62516
5.04305	0.03148	5.43708	0.62614
5.05477	0.0319	5.4488	0.62711
5.06648	0.03232	5.46051	0.6281
5.0782	0.03274	5.47223	0.62909
5.08992	0.03316	5.48395	0.6301
5.10163	0.03359	5.49566	0.63114
5.11335	0.03401	5.50738	0.6324
5.12506	0.03443	5.51909	0.63387
5.13678	0.03484	5.53081	0.63535
5.1485	0.03524	5.54253	0.63682
5.16021	0.03565	5.55424	0.63828
5.17193	0.03607	5.56596	0.63969
5.18365	0.03649	5.57768	0.64106
5.19536	0.0369	5.58939	0.64236
5.20708	0.03731	5.60111	0.64365
5.2188	0.03771	5.61283	0.6449
5.23051	0.03811	5.62454	0.64605
5.24223	0.0385	5.63626	0.64714
5.25395	0.03889	5.64798	0.64808
5.26566	0.03929	5.65969	0.64882
5.27738	0.0397	5.67141	0.64937
5.28909	0.04011	5.68313	0.6497
5.30081	0.04052	5.69484	0.64979
5.31253	0.04094	5.70656	0.64969
5.32424	0.04137	5.71827	0.6493
5.33596	0.0418	5.72999	0.64856
5.34768	0.04225	5.74171	0.64744
5.35939	0.04272	5.75342	0.64607
5.37111	0.04319	5.76514	0.64443
5.38283	0.04368	5.77686	0.64236
5.39454	0.04419	5.78857	0.63985
5.40626	0.04471	5.80029	0.63691
5.41798	0.04524	5.81201	0.63353
5.42969	0.0458	5.82372	0.62968
5.44141	0.04638	5.83544	0.62538
5.45313	0.04696	5.84716	0.62072
5.46484	0.04757	5.85887	0.61575
5.47656	0.04819	5.87059	0.6104
5.48827	0.04882	5.8823	0.60459
5.49999	0.04946	5.89402	0.59832
5.51171	0.0501	5.90574	0.59167
5.52342	0.05075	5.91745	0.5847
5.53514	0.05141	5.92917	0.57738
5.54686	0.05208	5.94089	0.56972
5.55857	0.05274	5.9526	0.56175
5.57029	0.05341	5.96432	0.55345
5.58201	0.05408	5.97604	0.54483
5.59372	0.05474	5.98775	0.53594
5.60544	0.05542	5.99947	0.52682
5.61716	0.0561	6.01119	0.51747
5.62887	0.0568	6.0229	0.50803
5.64059	0.05751	6.03462	0.49853
5.6523	0.05821	6.04633	0.48906
5.66402	0.05892	6.05805	0.47964
5.67574	0.05963	6.06977	0.47017
5.68745	0.06034	6.08148	0.4607
5.69917	0.06106	6.0932	0.45124
5.71089	0.0618	6.10492	0.44182
5.7226	0.06255	6.11663	0.43247
5.73432	0.06332	6.12835	0.42319
5.74604	0.06409	6.14007	0.41402
5.75775	0.06489	6.15178	0.40498
5.76947	0.06571	6.1635	0.39611
5.78119	0.06655	6.17522	0.38742
5.7929	0.06742	6.18693	0.37892
5.80462	0.06831	6.19865	0.3706
5.81633	0.06924	6.21036	0.36248
5.82805	0.07019	6.22208	0.35458
5.83977	0.07118	6.2338	0.34689
5.85148	0.0722	6.24551	0.33941
5.8632	0.07324	6.25723	0.33217
5.87492	0.07433	6.26895	0.32518
5.88663	0.07544	6.28066	0.3184
5.89835	0.07659	6.29238	0.31182
5.91007	0.07778	6.3041	0.30545
5.92178	0.079	6.31581	0.2993
5.9335	0.08027	6.32753	0.29334
5.94522	0.0816	6.33925	0.28755
5.95693	0.08297	6.35096	0.28197
5.96865	0.08437	6.36268	0.27658
5.98036	0.08579	6.37439	0.27134
5.99208	0.08724	6.38611	0.26623
6.0038	0.08872	6.39783	0.26125
6.01551	0.09022	6.40954	0.2564
6.02723	0.09175	6.42126	0.25171
6.03895	0.0933	6.43298	0.24715
6.05066	0.09487	6.44469	0.24276
6.06238	0.09643	6.45641	0.23852
6.0741	0.09801	6.46813	0.23446
6.08581	0.09959	6.47984	0.23051
6.09753	0.10116	6.49156	0.22669
6.10925	0.10272	6.50328	0.22299
6.12096	0.10427	6.51499	0.21942
6.13268	0.10583	6.52671	0.21596
6.14439	0.10736	6.53842	0.21264
6.15611	0.10886	6.55014	0.20946
6.16783	0.11032	6.56186	0.20642
6.17954	0.11176	6.57357	0.20351
6.19126	0.11316	6.58529	0.20073
6.20298	0.11452	6.59701	0.19806
6.21469	0.11585	6.60872	0.1955
6.22641	0.11715	6.62044	0.19305
6.23813	0.11842	6.63216	0.1907
6.24984	0.11964	6.64387	0.18846
6.26156	0.12083	6.65559	0.18632
6.27328	0.122	6.66731	0.18427
6.28499	0.12317	6.67902	0.18232
6.29671	0.1243	6.69074	0.18044
6.30842	0.12539	6.70245	0.17864
6.32014	0.12646	6.71417	0.1769
6.33186	0.12751	6.72589	0.17525
6.34357	0.12851	6.7376	0.17369
6.35529	0.12948	6.74932	0.17218
6.36701	0.1304	6.76104	0.17075
6.37872	0.13129	6.77275	0.16943
6.39044	0.13215	6.78447	0.16817
6.40216	0.13298	6.79619	0.16697
6.41387	0.13379	6.8079	0.16581
6.42559	0.13457	6.81962	0.1647
6.43731	0.13534	6.83134	0.16364
6.44902	0.13608	6.84305	0.16262
6.46074	0.13681	6.85477	0.16167
6.47245	0.13755	6.86648	0.16078
6.48417	0.13829	6.8782	0.15996
6.49589	0.13904	6.88992	0.15919
6.5076	0.13982	6.90163	0.15849
6.51932	0.14059	6.91335	0.15784
6.53104	0.14137	6.92507	0.15727
6.54275	0.14216	6.93678	0.15675
6.55447	0.14297	6.9485	0.15629
6.56619	0.14381	6.96022	0.15591
6.5779	0.14469	6.97193	0.15559
6.58962	0.14559	6.98365	0.15533
6.60134	0.14651	6.99537	0.15513
6.61305	0.14745	7.00708	0.15497
6.62477	0.14843	7.0188	0.15486
6.63648	0.14943	7.03052	0.15479
6.6482	0.15044	7.04223	0.15475
6.65992	0.15148	7.05395	0.15472
6.67163	0.15252	7.06566	0.15472
6.68335	0.15358	7.07738	0.15472
6.69507	0.15466	7.0891	0.15472
6.70678	0.15574	7.10081	0.15472
6.7185	0.15682	7.11253	0.15473
6.73022	0.15791	7.12425	0.1547
6.74193	0.159	7.13596	0.15464
6.75365	0.16007	7.14768	0.15454
6.76537	0.16115	7.1594	0.15445
6.77708	0.16221	7.17111	0.15431
6.7888	0.16326	7.18283	0.15408
6.80052	0.16429	7.19455	0.15377
6.81223	0.1653	7.20626	0.15335
6.82395	0.16628	7.21798	0.15283
6.83566	0.16725	7.22969	0.15222
6.84738	0.1682	7.24141	0.1515
6.8591	0.16911	7.25313	0.15069
6.87081	0.17004	7.26484	0.14977
6.88253	0.17098	7.27656	0.14875
6.89425	0.1719	7.28828	0.14763
6.90596	0.17279	7.29999	0.14646
6.91768	0.17364	7.31171	0.14526
6.9294	0.17446	7.32343	0.14398
6.94111	0.17525	7.33514	0.14263
6.95283	0.176	7.34686	0.14122
6.96455	0.17671	7.35858	0.13974
6.97626	0.17741	7.37029	0.13823
6.98798	0.1781	7.38201	0.13667
6.99969	0.17878	7.39372	0.13508
7.01141	0.17946	7.40544	0.13345
7.02313	0.18014	7.41716	0.1318
7.03484	0.1808	7.42887	0.13014
7.04656	0.18145	7.44059	0.12848
7.05828	0.18208	7.45231	0.12684
7.06999	0.1827	7.46402	0.12521
7.08171	0.18332	7.47574	0.1236
7.09343	0.18394	7.48746	0.122
7.10514	0.18454	7.49917	0.12043
7.11686	0.18514	7.51089	0.11888
7.12858	0.18574	7.52261	0.11737
7.14029	0.18636	7.53432	0.11588
7.15201	0.18698	7.54604	0.11446
7.16372	0.18759	7.55775	0.11309
7.17544	0.18819	7.56947	0.11177
7.18716	0.18879	7.58119	0.11048
7.19887	0.18938	7.5929	0.10924
7.21059	0.19	7.60462	0.10804
7.22231	0.19064	7.61634	0.10688
7.23402	0.19125	7.62805	0.10576
7.24574	0.19184	7.63977	0.10467
7.25746	0.1924	7.65149	0.1036
7.26917	0.19292	7.6632	0.10255
7.28089	0.19339	7.67492	0.10152
7.29261	0.19381	7.68664	0.10051
7.30432	0.19418	7.69835	0.09952
7.31604	0.19448	7.71007	0.09857
7.32775	0.19471	7.72178	0.09763
7.33947	0.19489	7.7335	0.09669
7.35119	0.195	7.74522	0.09573
7.3629	0.19506	7.75693	0.09476
7.37462	0.19504	7.76865	0.09377
7.38634	0.19494	7.78037	0.09275
7.39805	0.19475	7.79208	0.0917
7.40977	0.19445	7.8038	0.09064
7.42149	0.19404	7.81552	0.08952
7.4332	0.19352	7.82723	0.08835
7.44492	0.1929	7.83895	0.08713
7.45664	0.19215	7.85067	0.08584
7.46835	0.19126	7.86238	0.08449
7.48007	0.19024	7.8741	0.0831
7.49178	0.18907	7.88581	0.08164
7.5035	0.18775	7.89753	0.08011
7.51522	0.18627	7.90925	0.07851
7.52693	0.18465	7.92096	0.07685
7.53865	0.1829	7.93268	0.07512
7.55037	0.18098	7.9444	0.07334
7.56208	0.17889	7.95611	0.07149
7.5738	0.17663	7.96783	0.06957
7.58552	0.17422	7.97955	0.0676
7.59723	0.17165	7.99126	0.06559
7.60895	0.16893	8.00298	0.06351
7.62067	0.16605	8.0147	0.06139
7.63238	0.16302	8.02641	0.05924
7.6441	0.15987	8.03813	0.05705
7.65581	0.15655	8.04984	0.05484
7.66753	0.15308	8.06156	0.0526
7.67925	0.14948	8.07328	0.05034
7.69096	0.14578	8.08499	0.04807
7.70268	0.14195	8.09671	0.0458
7.7144	0.13802	8.10843	0.04355
7.72611	0.13397	8.12014	0.04131
7.73783	0.12983	8.13186	0.0391
7.74955	0.12561	8.14358	0.03691
7.76126	0.12132	8.15529	0.03476
7.77298	0.11697	8.16701	0.03266
7.7847	0.11258	8.17873	0.03061
7.79641	0.10815	8.19044	0.02861
7.80813	0.10372	8.20216	0.02668
7.81984	0.09929	8.21387	0.02481
7.83156	0.09486	8.22559	0.02301
7.84328	0.09046	8.23731	0.02129
7.85499	0.08609	8.24902	0.01964
7.86671	0.08177	8.26074	0.01808
7.87843	0.07753	8.27246	0.01659
7.89014	0.07337	8.28417	0.01518
7.90186	0.06929	8.29589	0.01386
7.91358	0.06531	8.30761	0.01261
7.92529	0.06142	8.31932	0.01145
7.93701	0.05764	8.33104	0.01036
7.94873	0.05398	8.34276	0.00936
7.96044	0.05043	8.35447	0.00842
7.97216	0.04702	8.36619	0.00756
7.98387	0.04374	8.3779	0.00677
7.99559	0.0406	8.38962	0.00604
8.00731	0.03759	8.40134	0.00538
8.01902	0.03473	8.41305	0.00477
8.03074	0.03201	8.42477	0.00422
8.04246	0.02944	8.43649	0.00372
8.05417	0.02701	8.4482	0.00328
8.06589	0.02472	8.45992	0.00287
8.07761	0.02256	8.47164	0.00251
8.08932	0.02055	8.48335	0.00219
8.10104	0.01867	8.49507	0.00191
8.11276	0.01692	8.50679	0.00165
8.12447	0.01529	8.5185	0.00143
8.13619	0.01379	8.53022	0.00123
8.1479	0.0124	8.54194	0.00106
8.15962	0.01112	8.55365	0.000907261
8.17134	0.00995	8.56537	0.000775122
8.18305	0.00888	8.57708	0.000660243
8.19477	0.0079	8.5888	0.000560719
8.20649	0.00701	8.60052	0.000474754
8.2182	0.00621	8.61223	0.000400787
8.22992	0.00548	8.62395	0.000337169
8.24164	0.00482	8.63567	0.000282728
8.25335	0.00423	8.64738	0.000236531
8.26507	0.00371	8.6591	0.0001973
8.27679	0.00324	8.67082	0.000164082
8.2885	0.00282	8.68253	0.000136014
8.30022	0.00245	8.69425	0.000112425
8.31194	0.00212	8.70597	9.26113e-05
8.32365	0.00183	10.1002	0
8.33537	0.00157	--	--
8.34708	0.00135	--	--
8.3588	0.00115	--	--
8.37052	0.000984421	--	--
8.38223	0.000837371	--	--
8.39395	0.000710075	--	--
8.40567	0.000600303	--	--
8.41738	0.000506075	--	--
8.4291	0.000425326	--	--
8.44082	0.000356401	--	--
8.45253	0.00029731	--	--
8.46425	0.00024758	--	--
8.47597	0.000205553	--	--
8.48768	0.000170133	--	--
8.4994	0.000140407	--	--
8.51111	0.000115144	--	--
8.52283	9.44551e-05	--	--
9.87022	0	--	--
--	--	--	--
--	--	--	--
--	--	--	--
--	--	--	--
--	--	--	--
--	--	--	--
--	--	--	--
--	--	--	--
--	--	--	--

## Sheet: Fig 3f
	Overall p-band center	p-band center of S
FDT	-5.37836	-0.45498
DT	-3.98967	-0.69742

## Sheet: Fig 4a
Sulfur								Carbon								Fluorine
Binding energy	k=0	k=0.05	k=0.1	k=0.15	k=0.2	k=1		Binding energy	k=0	k=0.05	k=0.1	k=0.15	k=0.2	k=1		Binding energy	k=0	k=0.05	k=0.1	k=0.15	k=0.2	k=1
180	6683.33	47333.3	93516.7	127150	165150	204600		300	11633.3	53733.3	95604.3	133667	170433	205883		705.6	23183.3	47950	72316.7	85083.3	107817	162050
179.2	6483.33	46633.3	93166.7	126900	165033	204383		299.2	11750	53500	95471	132750	169017	206183		704.8	23350	48366.7	73283.3	84650	107867	161200
178.4	6350	46950	92133.3	127533	164567	204733		298.4	10533.3	51300	94887.7	131667	168867	206550		704	23283.3	47883.3	72283.3	84316.7	107917	159467
177.6	6083.33	46516.7	93066.7	126600	165000	203917		297.6	10733.3	52683.3	95671	131333	169000	206283		703.2	22500	48283.3	72066.7	83950	106817	159483
176.8	6400	47383.3	93150	127033	164717	204350		296.8	10833.3	51000	94371	131150	168100	206133		702.4	22900	47416.7	72700	83666.7	106533	156917
176	6116.67	46550	93350	126500	165133	204350		296	9800	51433.3	94887.7	131017	168083	205733		701.6	22983.3	47583.3	70750	83500	105783	156083
175.2	5816.67	46316.7	92883.3	126833	165083	204583		295.2	9750	50816.7	94437.7	130717	168567	206617		700.8	23016.7	47500	71816.7	82700	105383	154933
174.4	5966.67	46616.7	93333.3	126517	165767	204583		294.4	9283.33	50250	95321	130383	168350	207100		700	21883.3	46750	71516.7	82283.3	104917	154400
173.6	6083.33	46900	93116.7	126283	164950	204417		293.6	8900	49900	94221	131467	169267	209017		699.2	22683.3	47833.3	72033.3	82150	103917	152917
172.8	5483.33	47016.7	92850	127133	165233	204250		292.8	8783.33	50016.7	96071	131667	170550	212533		698.4	23100	46400	71150	81416.7	104133	151283
172	5900	46700	93583.3	127117	164483	203633		292	7866.67	49816.7	95404.3	133050	173450	217867		697.6	24016.7	46600	71116.7	82566.7	102217	150533
171.2	5750	46316.7	92966.7	126633	164950	203900		291.2	7850	50716.7	95737.7	135550	175867	225283		696.8	23500	47066.7	72400	81433.3	101050	151250
170.4	5583.33	46800	93550	126167	164533	203883		290.4	8200	50350	96671	137467	181150	234400		696	23700	46233.3	70550	81533.3	101433	149650
169.6	6150	46950	94150	126517	164383	204467		289.6	8183.33	50083.3	96145	133983	180600	229667		695.2	23350	45883.3	70550	80733.3	101400	151100
168.8	5750	46866.7	93616.7	126367	164383	204217		288.8	8650	49683.3	94254	131817	173717	216417		694.4	22050	47433.3	69900	80200	101050	150417
168	6183.33	47450	94183.3	126850	165283	204450		288	9750	49516.7	95835	130450	170117	208283		693.6	23100	46883.3	70850	80133.3	100783	150000
167.2	5850	46200	94983.3	126367	164500	204667		287.2	10900	51166.7	96734	130367	168483	206883		692.8	23383.3	46150	70083.3	81133.3	102017	150567
166.4	5533.33	47000	93900	126900	165350	204400		286.4	14933.3	56883.3	99710	131750	168550	207333		692	23016.7	46850	70433.3	81833.3	101350	152900
165.6	5933.33	46850	94133.3	126867	165167	204300		285.6	27716.7	68366.7	104701	137133	171217	209717		691.2	22916.7	47616.7	70550	82366.7	102917	155500
164.8	6316.67	47466.7	93400	127617	165450	204517		284.8	48900	89400	116202	148133	178567	213200		690.4	23616.7	49216.7	74766.7	87566.7	107200	166133
164	7066.67	48316.7	94100	127600	165583	205667		284	56183.3	96783.3	130462	165083	188783	212467		689.6	24233.3	52583.3	75366.7	99750	121083	192667
163.2	10066.7	51783.3	97733.3	129117	166800	207183		283.2	33966.7	79483.3	128106	167317	195750	209250		688.8	23733.3	56183.3	80866.7	124033	155317	260650
162.4	11500	52616.7	98266.7	131750	169250	209133		282.4	13900	55800	110343	149033	186600	206267		688	24616.7	56100	86900	149900	200400	349050
161.6	11100	52866.7	98983.3	132367	171017	209783		281.6	9400	50133.3	95990	133150	172450	205717		687.2	23983.3	53200	83700	142317	219950	368467
160.8	7833.33	49116.7	95866.7	131633	170300	207433		280.8	8016.67	49150	94347	129983	167283	204800		686.4	23133.3	48766.7	77633.3	116267	185083	287450
160	6416.67	46700	93100	129217	167067	204767		280	7916.67	48450	93634	128250	166450	205000		685.6	23200	47433.3	70916.7	92333.3	137250	198450
159.2	5400	46466.7	94300	126967	165100	204700		279.2	7950	48733.3	92362.3	128800	166233	204517		684.8	22383.3	47650	69250	83833.3	111017	162333
158.4	5583.33	45966.7	94416.7	127083	164483	204183		278.4	7233.33	49066.7	92112.3	128100	166183	204450		684	23016.7	47150	68983.3	82183.3	103183	153133
157.6	5400	46433.3	94816.7	126383	164733	203583		277.6	6800	47833.3	92195.7	128100	165617	204183		683.2	22333.3	46350	67383.3	81000	101383	150967
156.8	5883.33	46883.3	92900	126300	164433	203667		276.8	7416.67	47366.7	91829	128667	165833	204250		682.4	21333.3	46016.7	70266.7	81783.3	100183	150400
156	5900	46750	93600	126500	164383	203333		276	7150	47100	92479	127867	166050	204250		681.6	22983.3	47516.7	68950	80716.7	99566.7	147967
155.2	5116.67	46100	93866.7	125817	164633	203783		275.2	6266.67	47666.7	92162.3	127000	165617	204317		680.8	22733.3	48300	67833.3	79816.7	98883.3	145783
154.4	4966.67	46433.3	93333.3	126067	164733	203767		274.4	6683.33	46900	92079	127550	165567	204517		680	22733.3	47733.3	67866.7	78916.7	98750	146417
153.6	5933.33	45966.7	93116.7	126300	164317	204350		273.6	6566.67	47600	91695.7	127367	164967	204583		679.2	22316.7	46066.7	67966.7	79350	97616.7	144983
152.8	5516.67	46983.3	94300	125800	164133	203967		272.8	7016.67	47083.3	91745.7	127600	165383	203900		678.4	24016.7	45900	67883.3	77850	96983.3	144267
152	5200	46400	93450	126167	164350	204067		272	6133.33	47750	91679	127000	165667	204233		677.6	22900	47166.7	68516.7	78766.7	96483.3	142733
151.2	5266.67	46483.3	94783.3	125850	164517	203683		271.2	6033.33	47050	92029	127167	164733	204417		676.8	23033.3	47066.7	68983.3	77933.3	96866.7	143050
150.4	5700	46516.7	94066.7	125767	164250	203900		270.4	5800	47300	91645.7	127317	165267	204100		676	22150	47333.3	67533.3	78783.3	96216.7	142750
								269.6	5800	46633.3	92462.3	127250	164950	203983		675.2	23866.7	47333.3	70383.3	77466.7	96133.3	142267
																674.4	22416.7	47616.7	69333.3	78166.7	95916.7	141833
																673.6	23100	47250	70616.7	77716.7	95950	141717
																672.8	24033.3	46400	68766.7	78533.3	96033.3	141400
																672	23083.3	47300	70516.7	78800	95600	141350
																671.2	23483.3	47466.7	69466.7	78333.3	96383.3	142583
																670.4	24083.3	47766.7	67116.7	78633.3	97333.3	140950

## Sheet: Fig 4b
k=0		k=0.05		k=0.1		k=0.15		k=0.2		k=0.4		k=0.6		k=0.8		k=1
Vsp	KPFM intensity	Vsp	KPFM intensity	Vsp	KPFM intensity	Vsp	KPFM intensity	Vsp	KPFM intensity	Vsp	KPFM intensity	Vsp	KPFM intensity	Vsp	KPFM intensity	Vsp	KPFM intensity
724.956	0	205.119	0	-64.5892	0	-301.929	0	-665.814	0	-1046.26	0	-1196.99	0	-1284.08	0	-1320.16	0
725.219	0	205.367	0	-64.3303	0	-301.668	0	-665.569	0	-1045.99	0	-1196.73	0	-1283.81	0	-1319.89	0
725.483	0	205.615	0	-64.0713	0	-301.408	0	-665.324	0	-1045.73	0	-1196.47	0	-1283.54	0	-1319.61	0
725.746	0	205.862	0	-63.8123	0	-301.148	0	-665.079	0	-1045.47	0	-1196.21	0	-1283.27	0	-1319.34	0
726.009	0	206.11	0	-63.5533	0	-300.888	0	-664.834	0	-1045.21	0	-1195.95	0	-1283	0	-1319.06	0
726.273	0	206.358	0	-63.2943	0	-300.627	0	-664.589	0	-1044.95	0	-1195.69	0	-1282.73	0	-1318.79	0
726.536	0	206.606	0	-63.0354	0	-300.367	0	-664.343	0	-1044.69	0	-1195.43	0	-1282.46	0	-1318.51	0
726.799	0	206.853	0	-62.7764	0	-300.107	0	-664.098	0	-1044.43	0	-1195.17	0	-1282.19	0	-1318.23	0
727.063	0	207.101	0	-62.5174	0	-299.847	0	-663.853	0	-1044.16	0	-1194.91	0	-1281.92	0	-1317.96	0
727.326	0	207.349	0	-62.2584	0	-299.587	0	-663.608	0	-1043.9	0	-1194.65	0	-1281.65	0	-1317.68	0
727.59	0	207.596	0	-61.9995	0	-299.326	0	-663.363	0	-1043.64	0	-1194.39	0	-1281.39	0	-1317.41	0
727.853	0	207.844	0	-61.7405	0	-299.066	0	-663.117	0	-1043.38	0	-1194.13	0	-1281.12	0	-1317.13	0
728.116	0.00423	208.092	0.00153	-61.4815	0.00621	-298.806	0.00544	-662.872	0.00383	-1043.12	0.00309	-1193.87	0.00153	-1280.85	0.00533	-1316.86	0.00783
728.38	0	208.339	0.00153	-61.2225	0	-298.546	0	-662.627	0	-1042.86	0	-1193.61	0	-1280.58	0	-1316.58	0.00391
728.643	0	208.587	0	-60.9636	0	-298.285	0	-662.382	0	-1042.6	0	-1193.35	0	-1280.31	0.00533	-1316.31	0
728.907	0	208.835	0	-60.7046	0	-298.025	0	-662.137	0	-1042.33	0	-1193.09	0	-1280.04	0	-1316.03	0
729.17	0	209.083	0	-60.4456	0	-297.765	0.00544	-661.892	0	-1042.07	0	-1192.83	0	-1279.77	0	-1315.76	0
729.433	0	209.33	0.00153	-60.1866	0	-297.505	0	-661.646	0.00383	-1041.81	0.00309	-1192.57	0	-1279.5	0.00533	-1315.48	0.00391
729.697	0	209.578	0	-59.9277	0.00621	-297.244	0	-661.401	0.00383	-1041.55	0	-1192.31	0.00153	-1279.23	0	-1315.21	0.00391
729.96	0	209.826	0	-59.6687	0	-296.984	0	-661.156	0	-1041.29	0	-1192.05	0	-1278.96	0	-1314.93	0.00391
730.223	0	210.073	0	-59.4097	0	-296.724	0	-660.911	0	-1041.03	0	-1191.79	0	-1278.7	0.00533	-1314.66	0
730.487	0	210.321	0	-59.1507	0	-296.464	0	-660.666	0.00383	-1040.77	0	-1191.53	0	-1278.43	0.00533	-1314.38	0.00391
730.75	0	210.569	0	-58.8917	0	-296.204	0	-660.42	0.00383	-1040.5	0	-1191.27	0	-1278.16	0	-1314.11	0.00391
731.014	0	210.816	0	-58.6328	0	-295.943	0.00544	-660.175	0.00383	-1040.24	0	-1191.01	0	-1277.89	0	-1313.83	0.00391
731.277	0	211.064	0	-58.3738	0.01242	-295.683	0	-659.93	0	-1039.98	0	-1190.75	0.00305	-1277.62	0	-1313.56	0
731.54	0	211.312	0	-58.1148	0	-295.423	0	-659.685	0	-1039.72	0	-1190.49	0	-1277.35	0.01065	-1313.28	0
731.804	0	211.56	0.00458	-57.8558	0.00621	-295.163	0	-659.44	0	-1039.46	0	-1190.23	0	-1277.08	0.00533	-1313.01	0
732.067	0	211.807	0.00458	-57.5969	0	-294.902	0	-659.195	0.00383	-1039.2	0	-1189.97	0.00153	-1276.81	0.00533	-1312.73	0
732.33	0	212.055	0.00153	-57.3379	0	-294.642	0	-658.949	0.00766	-1038.93	0	-1189.71	0	-1276.54	0	-1312.45	0.00783
732.594	0	212.303	0.00153	-57.0789	0	-294.382	0	-658.704	0	-1038.67	0	-1189.45	0.00305	-1276.28	0	-1312.18	0
732.857	0	212.55	0	-56.8199	0	-294.122	0	-658.459	0	-1038.41	0	-1189.19	0.00153	-1276.01	0	-1311.9	0.00391
733.12	0	212.798	0.00305	-56.5609	0	-293.861	0	-658.214	0.00383	-1038.15	0	-1188.93	0	-1275.74	0	-1311.63	0
733.384	0	213.046	0.00305	-56.3019	0	-293.601	0.00544	-657.969	0.00383	-1037.89	0	-1188.67	0.0061	-1275.47	0	-1311.35	0
733.647	0	213.293	0.00763	-56.043	0	-293.341	0.00544	-657.723	0.00383	-1037.63	0.00618	-1188.41	0	-1275.2	0	-1311.08	0.00783
733.911	0	213.541	0.00763	-55.784	0	-293.081	0.00544	-657.478	0	-1037.37	0	-1188.15	0.00458	-1274.93	0.00533	-1310.8	0.00783
734.174	0	213.789	0	-55.525	0.00621	-292.82	0	-657.233	0.00383	-1037.1	0	-1187.89	0	-1274.66	0	-1310.53	0.00783
734.437	0	214.036	0.00458	-55.2661	0.00621	-292.56	0	-656.988	0.00383	-1036.84	0.00309	-1187.63	0	-1274.39	0.01065	-1310.25	0
734.701	0	214.284	0.00458	-55.0071	0.01242	-292.3	0.00544	-656.743	0.00383	-1036.58	0	-1187.37	0.00153	-1274.12	0	-1309.98	0.01174
734.964	0	214.532	0.00458	-54.7481	0	-292.04	0.00544	-656.498	0.01149	-1036.32	0	-1187.11	0.00153	-1273.85	0	-1309.7	0.00783
735.227	0	214.78	0.00458	-54.4891	0.00621	-291.78	0	-656.252	0	-1036.06	0	-1186.85	0.00458	-1273.58	0	-1309.43	0.01565
735.491	0.00423	215.027	0	-54.2301	0	-291.519	0.00544	-656.007	0	-1035.8	0	-1186.59	0.00458	-1273.32	0	-1309.15	0.00391
735.754	0	215.275	0.00305	-53.9712	0	-291.259	0	-655.762	0.00383	-1035.54	0	-1186.33	0.00305	-1273.05	0.00533	-1308.88	0.00391
736.018	0	215.523	0.01068	-53.7122	0.00621	-290.999	0	-655.517	0.00766	-1035.27	0	-1186.07	0	-1272.78	0	-1308.6	0.00391
736.281	0	215.77	0.00153	-53.4532	0.00621	-290.739	0.00544	-655.272	0.00383	-1035.01	0	-1185.81	0	-1272.51	0	-1308.33	0.00783
736.544	0	216.018	0.00916	-53.1942	0	-290.478	0.00544	-655.027	0	-1034.75	0	-1185.55	0.00153	-1272.24	0.00533	-1308.05	0.00391
736.808	0	216.266	0.01068	-52.9353	0.01242	-290.218	0.00544	-654.781	0.00766	-1034.49	0.00309	-1185.29	0.00305	-1271.97	0.00533	-1307.78	0.00783
737.071	0	216.513	0	-52.6763	0.00621	-289.958	0.00544	-654.536	0	-1034.23	0	-1185.03	0.00763	-1271.7	0	-1307.5	0
737.335	0	216.761	0.01221	-52.4173	0	-289.698	0.00544	-654.291	0.00383	-1033.97	0.00309	-1184.76	0.00305	-1271.43	0.00533	-1307.22	0.00391
737.598	0	217.009	0.00916	-52.1583	0.01242	-289.438	0	-654.046	0.00383	-1033.7	0.00618	-1184.5	0	-1271.16	0	-1306.95	0.00783
737.861	0	217.256	0.00916	-51.8993	0.00621	-289.177	0.01087	-653.801	0	-1033.44	0	-1184.24	0.00305	-1270.89	0	-1306.67	0.01174
738.125	0	217.504	0.01221	-51.6404	0.01863	-288.917	0.00544	-653.556	0.01149	-1033.18	0.00309	-1183.98	0.0061	-1270.62	0	-1306.4	0.01565
738.388	0	217.752	0	-51.3814	0.01242	-288.657	0.00544	-653.31	0.01532	-1032.92	0	-1183.72	0.00305	-1270.36	0	-1306.12	0.00391
738.652	0	218	0.01831	-51.1224	0	-288.397	0.01087	-653.065	0.01915	-1032.66	0.00309	-1183.46	0.0061	-1270.09	0	-1305.85	0.01174
738.915	0	218.247	0.01526	-50.8634	0.00621	-288.136	0.01087	-652.82	0.02681	-1032.4	0.00309	-1183.2	0.00458	-1269.82	0	-1305.57	0.00391
739.178	0.00423	218.495	0.0061	-50.6045	0	-287.876	0.01087	-652.575	0.02298	-1032.14	0.00618	-1182.94	0.00305	-1269.55	0.00533	-1305.3	0.01565
739.442	0	218.743	0.01068	-50.3455	0.00621	-287.616	0	-652.33	0	-1031.87	0.01235	-1182.68	0	-1269.28	0.01065	-1305.02	0.01565
739.705	0.00423	218.99	0	-50.0865	0.01242	-287.356	0.00544	-652.084	0.03831	-1031.61	0	-1182.42	0.00153	-1269.01	0.00533	-1304.75	0
739.968	0	219.238	0.02289	-49.8275	0.00621	-287.095	0.01087	-651.839	0.00383	-1031.35	0.00618	-1182.16	0.0061	-1268.74	0	-1304.47	0.01957
740.232	0	219.486	0.03662	-49.5686	0.00621	-286.835	0.00544	-651.594	0.03447	-1031.09	0.00926	-1181.9	0.00305	-1268.47	0.01598	-1304.2	0.00783
740.495	0.00423	219.733	0.03662	-49.3096	0.01863	-286.575	0.01087	-651.349	0.02681	-1030.83	0.00926	-1181.64	0.0061	-1268.2	0.00533	-1303.92	0.02348
740.758	0.00423	219.981	0.03357	-49.0506	0.01863	-286.315	0.01087	-651.104	0	-1030.57	0.01235	-1181.38	0.00305	-1267.93	0.00533	-1303.64	0.00783
741.022	0	220.229	0.02289	-48.7916	0	-286.055	0.00544	-650.859	0.01532	-1030.31	0.0247	-1181.12	0.01221	-1267.67	0	-1303.37	0.01957
741.285	0	220.477	0	-48.5327	0.02484	-285.794	0	-650.613	0.01149	-1030.04	0	-1180.86	0	-1267.4	0.01065	-1303.1	0.02739
741.548	0.00423	220.724	0.04272	-48.2737	0.03105	-285.534	0.01087	-650.368	0.02298	-1029.78	0	-1180.6	0.0061	-1267.13	0.00533	-1302.82	0.01565
741.812	0	220.972	0.04425	-48.0147	0.00621	-285.274	0.01631	-650.123	0.02298	-1029.52	0.01235	-1180.34	0.01068	-1266.86	0.00533	-1302.54	0.00391
742.075	0	221.22	0.0412	-47.7557	0.01242	-285.014	0.01631	-649.878	0	-1029.26	0.01235	-1180.08	0.00763	-1266.59	0	-1302.27	0.01565
742.339	0	221.467	0.04425	-47.4967	0.01242	-284.753	0	-649.633	0.04214	-1029	0.00926	-1179.82	0.00763	-1266.32	0	-1301.99	0.02348
742.602	0	221.715	0	-47.2377	0	-284.493	0.01087	-649.387	0.03831	-1028.74	0.01235	-1179.56	0.00458	-1266.05	0.00533	-1301.72	0
742.865	0	221.963	0.03662	-46.9788	0.00621	-284.233	0.01087	-649.142	0.02681	-1028.47	0.01235	-1179.3	0.01068	-1265.78	0	-1301.44	0.03131
743.129	0	222.21	0.0412	-46.7198	0.01242	-283.973	0	-648.897	0.04214	-1028.21	0.02161	-1179.04	0	-1265.51	0.00533	-1301.17	0.04305
743.392	0	222.458	0.0473	-46.4608	0.01863	-283.712	0.01631	-648.652	0	-1027.95	0	-1178.78	0.01068	-1265.24	0.00533	-1300.89	0.01565
743.656	0.00423	222.706	0.05798	-46.2018	0.00621	-283.452	0.03262	-648.407	0.03064	-1027.69	0.0247	-1178.52	0.0061	-1264.98	0.01598	-1300.62	0.02739
743.919	0.00423	222.954	0	-45.9429	0.01863	-283.192	0.00544	-648.161	0.05363	-1027.43	0.02779	-1178.26	0.02136	-1264.71	0.01065	-1300.34	0.02739
744.182	0	223.201	0.05035	-45.6839	0.03105	-282.932	0.01631	-647.916	0.04597	-1027.17	0.03705	-1178	0.01068	-1264.44	0.01065	-1300.07	0.00783
744.446	0.01269	223.449	0.05341	-45.4249	0	-282.671	0.01087	-647.671	0.02681	-1026.91	0.02779	-1177.74	0.00763	-1264.17	0	-1299.79	0.02348
744.709	0.00423	223.697	0.06104	-45.1659	0.04968	-282.411	0.03805	-647.426	0	-1026.64	0.03088	-1177.48	0.01068	-1263.9	0	-1299.52	0.02739
744.972	0.00846	223.944	0.06409	-44.907	0.03105	-282.151	0	-647.181	0.03831	-1026.38	0.04323	-1177.22	0	-1263.63	0	-1299.24	0.03131
745.236	0.00846	224.192	0.06561	-44.648	0.01863	-281.891	0.03805	-646.936	0.0498	-1026.12	0	-1176.96	0.00305	-1263.36	0.00533	-1298.97	0
745.499	0.00423	224.44	0	-44.389	0.03726	-281.63	0.03805	-646.69	0.05746	-1025.86	0.01853	-1176.7	0.01221	-1263.09	0.00533	-1298.69	0.03522
745.763	0.00423	224.688	0.07324	-44.13	0.03105	-281.37	0.02174	-646.445	0.05363	-1025.6	0.03705	-1176.44	0.01831	-1262.82	0.01598	-1298.41	0.03131
746.026	0	224.935	0.09155	-43.871	0	-281.11	0.01631	-646.2	0	-1025.34	0.04323	-1176.18	0.01678	-1262.56	0.01065	-1298.14	0.04696
746.289	0.01692	225.183	0.09155	-43.6121	0.02484	-280.85	0.04349	-645.955	0.05363	-1025.08	0.03705	-1175.92	0.01831	-1262.29	0.00533	-1297.87	0.03913
746.553	0.00846	225.431	0.08392	-43.3531	0.04968	-280.59	0	-645.71	0.04214	-1024.81	0.02779	-1175.66	0	-1262.02	0	-1297.59	0.03131
746.816	0.00423	225.678	0	-43.0941	0.03105	-280.329	0.02718	-645.464	0.03447	-1024.55	0.04323	-1175.4	0.01984	-1261.75	0.01065	-1297.31	0.03913
747.079	0.02116	225.926	0.11749	-42.8351	0.03105	-280.069	0.04892	-645.219	0.04214	-1024.29	0	-1175.14	0.01678	-1261.48	0	-1297.04	0.03131
747.343	0.00423	226.174	0.11292	-42.5762	0.04968	-279.809	0.01631	-644.974	0	-1024.03	0.0494	-1174.88	0.03052	-1261.21	0.00533	-1296.76	0.01957
747.606	0.02962	226.421	0.0946	-42.3172	0.03726	-279.549	0.04349	-644.729	0.06512	-1023.77	0.04014	-1174.62	0.02441	-1260.94	0.00533	-1296.49	0.05087
747.87	0.02116	226.669	0.10223	-42.0582	0	-279.288	0.05436	-644.484	0.04214	-1023.51	0.05558	-1174.36	0.0351	-1260.67	0.02664	-1296.21	0
748.133	0	226.917	0	-41.7992	0.04968	-279.028	0.04892	-644.239	0.07661	-1023.25	0.06793	-1174.1	0.02594	-1260.4	0.02131	-1295.94	0.03913
748.396	0.03385	227.164	0.0946	-41.5403	0.05589	-278.768	0	-643.993	0.10726	-1022.98	0.04323	-1173.84	0	-1260.13	0.00533	-1295.66	0.04305
748.66	0.02539	227.412	0.13428	-41.2813	0.05589	-278.508	0.02174	-643.748	0	-1022.72	0.04631	-1173.57	0.03052	-1259.87	0.00533	-1295.39	0.02739
748.923	0.01692	227.66	0.10834	-41.0223	0.05589	-278.248	0.05436	-643.503	0.04214	-1022.46	0	-1173.31	0.02441	-1259.6	0	-1295.11	0.03913
749.186	0.02962	227.907	0.13275	-40.7633	0.02484	-277.987	0.04349	-643.258	0.06512	-1022.2	0.08645	-1173.05	0.02899	-1259.33	0.00533	-1294.84	0.03131
749.45	0.02116	228.155	0.12207	-40.5044	0.04968	-277.727	0.04349	-643.013	0.05363	-1021.94	0.06793	-1172.79	0.03204	-1259.06	0.00533	-1294.56	0.03131
749.713	0.02539	228.403	0	-40.2454	0	-277.467	0.0598	-642.767	0.08044	-1021.68	0.06484	-1172.53	0.03052	-1258.79	0	-1294.29	0.03131
749.976	0	228.651	0.11444	-39.9864	0.07452	-277.207	0.04892	-642.522	0	-1021.41	0.08028	-1172.27	0.03967	-1258.52	0.01598	-1294.01	0.04696
750.24	0.01269	228.898	0.11749	-39.7274	0.0621	-276.946	0	-642.277	0.06895	-1021.15	0.08645	-1172.01	0	-1258.25	0.01065	-1293.73	0.04305
750.503	0.02962	229.146	0.1709	-39.4684	0.04968	-276.686	0.06523	-642.032	0.10342	-1020.89	0.06175	-1171.75	0.02899	-1257.98	0.00533	-1293.46	0
750.767	0.03385	229.394	0.16479	-39.2094	0.05589	-276.426	0.04892	-641.787	0.07661	-1020.63	0	-1171.49	0.02747	-1257.71	0	-1293.18	0.04305
751.03	0.02116	229.641	0	-38.9505	0.04968	-276.166	0.06523	-641.542	0.09193	-1020.37	0.06175	-1171.23	0.02441	-1257.44	0	-1292.91	0.05087
751.293	0.01269	229.889	0.177	-38.6915	0	-275.905	0.06523	-641.296	0	-1020.11	0.08028	-1170.97	0.03815	-1257.17	0.01598	-1292.63	0.02739
751.557	0.02962	230.137	0.16479	-38.4325	0.08693	-275.645	0.0761	-641.051	0.13407	-1019.85	0.08337	-1170.71	0.03662	-1256.91	0.01598	-1292.36	0.04696
751.82	0	230.385	0.18616	-38.1735	0.08693	-275.385	0.08698	-640.806	0.10342	-1019.59	0.08954	-1170.45	0.03357	-1256.64	0	-1292.08	0.0587
752.083	0.01269	230.632	0.19836	-37.9146	0.07452	-275.125	0	-640.561	0.13407	-1019.32	0.09572	-1170.19	0	-1256.37	0.01065	-1291.81	0.06653
752.347	0.03808	230.88	0	-37.6556	0.11177	-274.865	0.09241	-640.316	0.09193	-1019.06	0.09263	-1169.93	0.05188	-1256.1	0.02664	-1291.53	0.03913
752.61	0.02962	231.128	0.19073	-37.3966	0.07452	-274.604	0.08698	-640.07	0	-1018.8	0	-1169.67	0.0351	-1255.83	0.01065	-1291.26	0.03131
752.874	0.07193	231.375	0.21057	-37.1376	0.11798	-274.344	0.09241	-639.825	0.12258	-1018.54	0.09881	-1169.41	0.0412	-1255.56	0.02131	-1290.98	0.07827
753.137	0.05924	231.623	0.20752	-36.8787	0	-274.084	0.06523	-639.58	0.09959	-1018.28	0.10807	-1169.15	0.04425	-1255.29	0.01598	-1290.71	0
753.4	0.02539	231.871	0.21057	-36.6197	0.10556	-273.824	0.08698	-639.335	0.10342	-1018.02	0.13277	-1168.89	0.05493	-1255.02	0	-1290.43	0.0587
753.664	0.05924	232.118	0	-36.3607	0.14282	-273.563	0.0598	-639.09	0.09576	-1017.75	0.12042	-1168.63	0.04272	-1254.75	0.00533	-1290.16	0.03913
753.927	0	232.366	0.20905	-36.1017	0.10556	-273.303	0	-638.845	0.11875	-1017.49	0.15438	-1168.37	0	-1254.48	0	-1289.88	0.05479
754.191	0.02116	232.614	0.21362	-35.8428	0.09314	-273.043	0.07067	-638.599	0	-1017.23	0.11116	-1168.11	0.05951	-1254.22	0	-1289.61	0.07044
754.454	0.05501	232.862	0.26398	-35.5838	0.08073	-272.783	0.09785	-638.354	0.10726	-1016.97	0	-1167.85	0.05646	-1253.95	0.00533	-1289.33	0.06261
754.717	0.06347	233.109	0.24109	-35.3248	0	-272.522	0.09241	-638.109	0.14173	-1016.71	0.12351	-1167.59	0.04883	-1253.68	0.00533	-1289.06	0.07827
754.981	0.03808	233.357	0.23041	-35.0658	0.14282	-272.262	0.09785	-637.864	0.17237	-1016.45	0.12659	-1167.33	0.05493	-1253.41	0.01598	-1288.78	0.06653
755.244	0.05077	233.605	0	-34.8068	0.12419	-272.002	0.08154	-637.619	0.11875	-1016.18	0.15438	-1167.07	0.06104	-1253.14	0.02131	-1288.51	0.07827
755.507	0.03385	233.852	0.28076	-34.5479	0.04968	-271.742	0	-637.373	0	-1015.92	0.12968	-1166.81	0	-1252.87	0	-1288.23	0.09001
755.771	0	234.1	0.28229	-34.2889	0.12419	-271.481	0.11959	-637.128	0.14939	-1015.66	0.19452	-1166.55	0.06866	-1252.6	0.01065	-1287.95	0.09392
756.034	0.04654	234.348	0.29144	-34.0299	0.16145	-271.221	0.08154	-636.883	0.16088	-1015.4	0.16982	-1166.29	0.06714	-1252.33	0.01065	-1287.68	0
756.298	0.07616	234.595	0.27466	-33.7709	0.14282	-270.961	0.09241	-636.638	0.19536	-1015.14	0	-1166.03	0.05798	-1252.06	0	-1287.4	0.09392
756.561	0.03808	234.843	0	-33.512	0	-270.701	0.08698	-636.393	0.19153	-1014.88	0.18526	-1165.77	0.06866	-1251.8	0.01598	-1287.13	0.0861
756.824	0.04231	235.091	0.26703	-33.253	0.16145	-270.441	0.09785	-636.148	0	-1014.62	0.18526	-1165.51	0.05951	-1251.53	0.01065	-1286.85	0.1174
757.088	0.08886	235.339	0.30823	-32.994	0.15524	-270.18	0.10872	-635.902	0.18004	-1014.36	0.22849	-1165.25	0.07019	-1251.26	0.01598	-1286.58	0.09392
757.351	0.11424	235.586	0.32043	-32.735	0.18008	-269.92	0	-635.657	0.19536	-1014.09	0.21922	-1164.99	0	-1250.99	0.01065	-1286.3	0.10175
757.614	0	235.834	0.30212	-32.476	0.20492	-269.66	0.10872	-635.412	0.21068	-1013.83	0.2007	-1164.73	0.07477	-1250.72	0.01065	-1286.03	0.09001
757.878	0.11847	236.082	0	-32.217	0.09935	-269.4	0.13046	-635.167	0.24132	-1013.57	0.23775	-1164.47	0.07324	-1250.45	0	-1285.75	0.07827
758.141	0.07193	236.329	0.30518	-31.9581	0.11798	-269.139	0.13046	-634.922	0	-1013.31	0	-1164.21	0.06409	-1250.18	0	-1285.48	0.12914
758.405	0.13963	236.577	0.32959	-31.6991	0	-268.879	0.14134	-634.676	0.21834	-1013.05	0.26245	-1163.95	0.07935	-1249.91	0.01065	-1285.2	0.12132
758.668	0.1227	236.825	0.3891	-31.4401	0.19871	-268.619	0.1359	-634.431	0.23366	-1012.79	0.25628	-1163.69	0.10223	-1249.64	0.01598	-1284.93	0
758.931	0.11847	237.072	0.3418	-31.1811	0.14903	-268.359	0.1359	-634.186	0.24515	-1012.52	0.20379	-1163.42	0.09155	-1249.37	0.00533	-1284.65	0.10566
759.195	0.11001	237.32	0.32806	-30.9222	0.27943	-268.099	0	-633.941	0.24515	-1012.26	0.2501	-1163.16	0	-1249.1	0.00533	-1284.38	0.15262
759.458	0	237.568	0	-30.6632	0.21113	-267.838	0.14134	-633.696	0	-1012	0.24084	-1162.9	0.11444	-1248.84	0	-1284.1	0.12523
759.721	0.11001	237.815	0.37689	-30.4042	0.1925	-267.578	0.14134	-633.451	0.26431	-1011.74	0.25936	-1162.64	0.10681	-1248.57	0.01598	-1283.83	0.14871
759.985	0.1354	238.063	0.354	-30.1452	0	-267.318	0.14677	-633.205	0.226	-1011.48	0	-1162.38	0.10071	-1248.3	0	-1283.55	0.16436
760.248	0.1354	238.311	0.36011	-29.8863	0.18629	-267.058	0.17395	-632.96	0.27197	-1011.22	0.2748	-1162.12	0.08392	-1248.03	0.01598	-1283.28	0.1761
760.512	0.10155	238.559	0.36163	-29.6273	0.24218	-266.797	0.16308	-632.715	0.24515	-1010.96	0.2501	-1161.86	0.11597	-1247.76	0.00533	-1283	0.19567
760.775	0.1354	238.806	0	-29.3683	0.16145	-266.537	0.16851	-632.47	0	-1010.69	0.33655	-1161.6	0.09918	-1247.49	0.00533	-1282.72	0.1174
761.038	0.12694	239.054	0.41351	-29.1093	0.1925	-266.277	0	-632.225	0.26814	-1010.43	0.28098	-1161.34	0	-1247.22	0.00533	-1282.45	0.16045
761.302	0.1354	239.302	0.40283	-28.8504	0.16145	-266.017	0.14677	-631.979	0.26048	-1010.17	0.30259	-1161.08	0.13886	-1246.95	0	-1282.17	0
761.565	0	239.549	0.43488	-28.5914	0.24218	-265.756	0.16851	-631.734	0.2758	-1009.91	0.33655	-1160.82	0.10986	-1246.68	0.01065	-1281.9	0.12523
761.828	0.17771	239.797	0.43488	-28.3324	0	-265.496	0.1359	-631.489	0.26431	-1009.65	0	-1160.56	0.14648	-1246.41	0.01065	-1281.62	0.15654
762.092	0.14809	240.045	0	-28.0734	0.22976	-265.236	0.21744	-631.244	0	-1009.39	0.29024	-1160.3	0.14496	-1246.14	0	-1281.35	0.17219
762.355	0.13117	240.292	0.44861	-27.8144	0.22976	-264.976	0.15221	-630.999	0.3141	-1009.12	0.2748	-1160.04	0.13886	-1245.88	0	-1281.07	0.14088
762.619	0.13963	240.54	0.45776	-27.5555	0.22355	-264.716	0	-630.754	0.3141	-1008.86	0.33038	-1159.78	0	-1245.61	0	-1280.8	0.1761
762.882	0.15232	240.788	0.46997	-27.2965	0.19871	-264.455	0.12503	-630.508	0.31027	-1008.6	0.29642	-1159.52	0.12207	-1245.34	0.00533	-1280.52	0.16045
763.145	0.16079	241.036	0.46234	-27.0375	0.19871	-264.195	0.18482	-630.263	0.27197	-1008.34	0.32112	-1159.26	0.15411	-1245.07	0	-1280.25	0.19176
763.409	0	241.283	0.4776	-26.7785	0	-263.935	0.22831	-630.018	0	-1008.08	0.33038	-1159	0.13733	-1244.8	0.00533	-1279.97	0.18002
763.672	0.2031	241.531	0	-26.5196	0.29185	-263.675	0.21744	-629.773	0.29878	-1007.82	0	-1158.74	0.14648	-1244.53	0	-1279.7	0.17219
763.935	0.18617	241.779	0.52185	-26.2606	0.22976	-263.414	0.21744	-629.528	0.29878	-1007.56	0.29333	-1158.48	0.14648	-1244.26	0.01065	-1279.42	0
764.199	0.2031	242.026	0.47913	-26.0016	0.17387	-263.154	0.23918	-629.282	0.37156	-1007.29	0.37052	-1158.22	0.14648	-1243.99	0	-1279.14	0.19959
764.462	0.24964	242.274	0.47302	-25.7426	0.29806	-262.894	0	-629.037	0.37922	-1007.03	0.40448	-1157.96	0	-1243.72	0	-1278.87	0.18393
764.726	0.24118	242.522	0.46997	-25.4837	0.3229	-262.634	0.25549	-628.792	0	-1006.77	0.35817	-1157.7	0.15717	-1243.45	0.01065	-1278.6	0.1761
764.989	0.26233	242.769	0	-25.2247	0.22355	-262.373	0.31529	-628.547	0.3141	-1006.51	0.4014	-1157.44	0.16479	-1243.19	0.02131	-1278.32	0.21133
765.252	0	243.017	0.51422	-24.9657	0	-262.113	0.15221	-628.302	0.4137	-1006.25	0.38287	-1157.18	0.18005	-1242.92	0.01065	-1278.04	0.2035
765.516	0.2031	243.265	0.48523	-24.7067	0.27943	-261.853	0.22831	-628.057	0.36007	-1005.99	0	-1156.92	0.15411	-1242.65	0	-1277.77	0.18784
765.779	0.24118	243.512	0.46234	-24.4478	0.29806	-261.593	0.26093	-627.811	0.34475	-1005.73	0.40757	-1156.66	0.18311	-1242.38	0.01065	-1277.49	0.25046
766.042	0.26233	243.76	0.48828	-24.1888	0.31669	-261.332	0.19569	-627.566	0	-1005.46	0.42301	-1156.4	0.1709	-1242.11	0.01598	-1277.22	0.29351
766.306	0.24118	244.008	0	-23.9298	0.35395	-261.072	0	-627.321	0.39838	-1005.2	0.41375	-1156.14	0	-1241.84	0	-1276.94	0.23089
766.569	0.26657	244.256	0.4776	-23.6708	0.24218	-260.812	0.30985	-627.076	0.37922	-1004.94	0.44462	-1155.88	0.20752	-1241.57	0	-1276.67	0.23481
766.832	0.29195	244.503	0.52795	-23.4118	0.36016	-260.552	0.30985	-626.831	0.40221	-1004.68	0.39522	-1155.62	0.21667	-1241.3	0.00533	-1276.39	0
767.096	0.22848	244.751	0.48523	-23.1528	0	-260.291	0.28811	-626.585	0.40987	-1004.42	0.36434	-1155.36	0.23499	-1241.03	0.00533	-1276.12	0.22698
767.359	0	244.999	0.49744	-22.8939	0.22355	-260.031	0.26636	-626.34	0	-1004.16	0	-1155.1	0.20752	-1240.77	0.01065	-1275.84	0.27394
767.623	0.28772	245.246	0.50201	-22.6349	0.29806	-259.771	0.31529	-626.095	0.35241	-1003.89	0.37052	-1154.84	0.23193	-1240.5	0.01065	-1275.57	0.28568
767.886	0.25387	245.494	0	-22.3759	0.35395	-259.511	0.21744	-625.85	0.40604	-1003.63	0.46315	-1154.58	0.2182	-1240.23	0.01065	-1275.29	0.25437
768.149	0.25387	245.742	0.59814	-22.1169	0.31048	-259.251	0	-625.605	0.41753	-1003.37	0.4508	-1154.32	0	-1239.96	0.02131	-1275.02	0.23872
768.413	0.3258	245.989	0.54626	-21.858	0.34153	-258.99	0.26093	-625.36	0.37922	-1003.11	0.43845	-1154.06	0.2243	-1239.69	0.02131	-1274.74	0.29742
768.676	0.26233	246.237	0.5127	-21.599	0	-258.73	0.22831	-625.114	0	-1002.85	0.34582	-1153.8	0.26245	-1239.42	0.00533	-1274.47	0.26611
768.939	0.28349	246.485	0.56152	-21.34	0.37879	-258.47	0.2718	-624.869	0.39455	-1002.59	0.45697	-1153.54	0.22888	-1239.15	0	-1274.19	0.35221
769.203	0	246.732	0	-21.081	0.40984	-258.21	0.28267	-624.624	0.48265	-1002.33	0	-1153.28	0.27161	-1238.88	0.00533	-1273.91	0.27785
769.466	0.31311	246.98	0.53864	-20.8221	0.42226	-257.95	0.2718	-624.379	0.46733	-1002.07	0.56195	-1153.02	0.25787	-1238.61	0	-1273.64	0
769.73	0.30465	247.228	0.55389	-20.5631	0.43467	-257.689	0.38595	-624.134	0.452	-1001.8	0.38596	-1152.76	0.24261	-1238.34	0.01065	-1273.36	0.27785
769.993	0.30041	247.476	0.56305	-20.3041	0.37879	-257.429	0	-623.888	0.39455	-1001.54	0.43845	-1152.5	0	-1238.08	0.04794	-1273.09	0.30133
770.256	0.34273	247.723	0.57831	-20.0451	0.39121	-257.169	0.22287	-623.643	0	-1001.28	0.49094	-1152.24	0.24872	-1237.81	0.01598	-1272.81	0.29742
770.52	0.36388	247.971	0	-19.7861	0	-256.909	0.30441	-623.398	0.42136	-1001.02	0.57739	-1151.97	0.26398	-1237.54	0.03196	-1272.54	0.38352
770.783	0.3385	248.219	0.53558	-19.5272	0.36016	-256.648	0.35334	-623.153	0.44434	-1000.76	0.46006	-1151.71	0.28687	-1237.27	0.02131	-1272.26	0.30916
771.047	0	248.466	0.50812	-19.2682	0.40363	-256.388	0.33159	-622.908	0.40604	-1000.5	0	-1151.45	0.30518	-1237	0	-1271.99	0.32873
771.31	0.33003	248.714	0.53406	-19.0092	0.42226	-256.128	0.24462	-622.663	0.50946	-1000.24	0.5002	-1151.19	0.3006	-1236.73	0.01065	-1271.71	0.25046
771.573	0.38927	248.962	0.50049	-18.7502	0.30427	-255.868	0	-622.417	0	-999.973	0.51255	-1150.93	0	-1236.46	0.01598	-1271.44	0.32482
771.837	0.3258	249.209	0.51727	-18.4913	0.44709	-255.607	0.38052	-622.172	0.5018	-999.712	0.50638	-1150.67	0.29297	-1236.19	0.04794	-1271.16	0.44222
772.1	0.38927	249.457	0	-18.2323	0.39121	-255.347	0.42401	-621.927	0.44434	-999.45	0.46006	-1150.41	0.33264	-1235.92	0.01598	-1270.89	0
772.363	0.39773	249.705	0.62561	-17.9733	0	-255.087	0.32616	-621.682	0.47116	-999.189	0.51564	-1150.15	0.383	-1235.65	0.03196	-1270.61	0.32482
772.627	0.34273	249.953	0.60272	-17.7143	0.45951	-254.827	0.40226	-621.437	0.49797	-998.927	0.50329	-1149.89	0.29449	-1235.38	0.02664	-1270.34	0.37178
772.89	0.35542	250.2	0.51422	-17.4554	0.57129	-254.566	0.40226	-621.191	0	-998.666	0	-1149.63	0.32349	-1235.12	0.06392	-1270.06	0.43048
773.154	0	250.448	0.57068	-17.1964	0.37258	-254.306	0.35334	-620.946	0.49414	-998.404	0.58357	-1149.37	0.37842	-1234.85	0.01598	-1269.79	0.35612
773.417	0.33003	250.696	0	-16.9374	0.50298	-254.046	0	-620.701	0.5018	-998.143	0.56813	-1149.11	0	-1234.58	0	-1269.51	0.37178
773.68	0.40619	250.943	0.55389	-16.6784	0.47193	-253.786	0.41313	-620.456	0.49031	-997.881	0.53417	-1148.85	0.34027	-1234.31	0.02131	-1269.23	0.43439
773.944	0.46543	251.191	0.57373	-16.4194	0	-253.525	0.29354	-620.211	0.48648	-997.62	0.53108	-1148.59	0.32806	-1234.04	0.04262	-1268.96	0.39526
774.207	0.44428	251.439	0.59967	-16.1605	0.44709	-253.265	0.4077	-619.966	0	-997.358	0.50329	-1148.33	0.34943	-1233.77	0.02131	-1268.68	0.38743
774.47	0.41043	251.686	0.56152	-15.9015	0.55887	-253.005	0.30441	-619.72	0.4635	-997.097	0.58357	-1148.07	0.36774	-1233.5	0.01065	-1268.41	0.36395
774.734	0.36811	251.934	0	-15.6425	0.39742	-252.745	0.38595	-619.475	0.49797	-996.835	0	-1147.81	0.36926	-1233.23	0.05327	-1268.13	0
774.997	0	252.182	0.56305	-15.3835	0.47814	-252.485	0.41313	-619.23	0.52478	-996.574	0.55887	-1147.55	0.34943	-1232.96	0.04262	-1267.86	0.36786
775.26	0.40196	252.43	0.58746	-15.1246	0.47814	-252.224	0	-618.985	0.51329	-996.312	0.62371	-1147.29	0	-1232.69	0.0586	-1267.58	0.40308
775.524	0.48236	252.677	0.54932	-14.8656	0.4533	-251.964	0.40226	-618.74	0	-996.051	0.63297	-1147.03	0.38757	-1232.43	0	-1267.31	0.45396
775.787	0.51197	252.925	0.55542	-14.6066	0	-251.704	0.4077	-618.494	0.48265	-995.789	0.60209	-1146.77	0.38757	-1232.16	0.06925	-1267.03	0.41874
776.051	0.48236	253.173	0	-14.3476	0.58371	-251.444	0.47293	-618.249	0.48265	-995.528	0.56195	-1146.51	0.36163	-1231.89	0.04262	-1266.76	0.45787
776.314	0.41043	253.42	0.5661	-14.0887	0.61475	-251.184	0.47836	-618.004	0.5516	-995.266	0.57739	-1146.25	0.4364	-1231.62	0.06392	-1266.48	0.47353
776.577	0.44004	253.668	0.56458	-13.8297	0.52161	-250.923	0.4077	-617.759	0.54394	-995.005	0	-1145.99	0.41809	-1231.35	0.06925	-1266.21	0.41091
776.841	0	253.916	0.5661	-13.5707	0.47193	-250.663	0.49467	-617.514	0	-994.743	0.54034	-1145.73	0.42267	-1231.08	0.0586	-1265.93	0.40308
777.104	0.46966	254.163	0.55237	-13.3117	0.52782	-250.403	0	-617.269	0.54011	-994.482	0.52799	-1145.47	0	-1230.81	0.07991	-1265.66	0.47744
777.367	0.43158	254.411	0.51117	-13.0528	0	-250.143	0.48924	-617.023	0.51712	-994.22	0.50329	-1145.21	0.41656	-1230.54	0.09589	-1265.38	0
777.631	0.48659	254.659	0	-12.7938	0.52782	-249.882	0.40226	-616.778	0.51712	-993.959	0.5496	-1144.95	0.41046	-1230.27	0.0586	-1265.11	0.41482
777.894	0.44851	254.907	0.61493	-12.5348	0.55266	-249.622	0.44575	-616.533	0.61289	-993.697	0.56504	-1144.69	0.46234	-1230.01	0	-1264.83	0.43048
778.158	0.45697	255.154	0.54779	-12.2758	0.52782	-249.362	0.46206	-616.288	0	-993.436	0.59592	-1144.43	0.37994	-1229.74	0.0586	-1264.56	0.45005
778.421	0.42735	255.402	0.58899	-12.0168	0.58992	-249.102	0.47293	-616.043	0.5018	-993.174	0	-1144.17	0.42572	-1229.47	0.11187	-1264.28	0.44222
778.684	0	255.65	0.55847	-11.7579	0.52161	-248.841	0.40226	-615.797	0.55926	-992.913	0.5249	-1143.91	0.45166	-1229.2	0.11187	-1264.01	0.45787
778.948	0.41466	255.897	0	-11.4989	0.62096	-248.581	0	-615.552	0.55543	-992.652	0.58666	-1143.65	0	-1228.93	0.10121	-1263.73	0.54005
779.211	0.52467	256.145	0.54474	-11.2399	0	-248.321	0.50554	-615.307	0.57075	-992.39	0.45697	-1143.39	0.45013	-1228.66	0.07991	-1263.45	0.49309
779.475	0.44004	256.393	0.66376	-10.9809	0.52161	-248.061	0.4838	-615.062	0	-992.129	0.53725	-1143.13	0.48981	-1228.39	0.1172	-1263.18	0.42656
779.738	0.47389	256.64	0.59052	-10.7219	0.55887	-247.8	0.52729	-614.817	0.63587	-991.867	0.59592	-1142.87	0.50354	-1228.12	0.1172	-1262.9	0.45005
780.001	0.47812	256.888	0.54779	-10.463	0.55266	-247.54	0.59796	-614.572	0.62438	-991.606	0.60827	-1142.61	0.45166	-1227.85	0	-1262.63	0.49701
780.265	0.41466	257.136	0	-10.204	0.62096	-247.28	0.41857	-614.326	0.53244	-991.344	0	-1142.35	0.46997	-1227.58	0.1172	-1262.35	0
780.528	0.62622	257.384	0.6012	-9.945	0.57129	-247.02	0	-614.081	0.52861	-991.083	0.5002	-1142.09	0	-1227.32	0.15981	-1262.08	0.53223
780.791	0	257.631	0.56763	-9.686	0.46572	-246.76	0.47293	-613.836	0	-990.821	0.64223	-1141.83	0.48218	-1227.05	0.11187	-1261.8	0.55179
781.055	0.54582	257.879	0.59662	-9.4271	0	-246.499	0.50554	-613.591	0.60139	-990.56	0.58666	-1141.57	0.44556	-1226.78	0.10121	-1261.53	0.58702
781.318	0.49505	258.127	0.57831	-9.1681	0.52782	-246.239	0.51642	-613.346	0.52861	-990.298	0.57739	-1141.31	0.5127	-1226.51	0.12785	-1261.25	0.54788
781.582	0.3385	258.374	0.6012	-8.9091	0.49056	-245.979	0.53272	-613.1	0.59756	-990.037	0.57739	-1141.05	0.48676	-1226.24	0.20776	-1260.98	0.38743
781.845	0.58814	258.622	0	-8.6501	0.54024	-245.719	0.4077	-612.855	0.55926	-989.775	0.56195	-1140.79	0.49286	-1225.97	0.14383	-1260.7	0.52831
782.108	0.48659	258.87	0.55695	-8.3911	0.5154	-245.458	0.53816	-612.61	0	-989.514	0	-1140.53	0.48523	-1225.7	0.13318	-1260.43	0.57136
782.372	0.49928	259.118	0.61798	-8.1322	0.58992	-245.198	0	-612.365	0.54011	-989.252	0.64841	-1140.27	0	-1225.43	0	-1260.15	0.57919
782.635	0	259.365	0.60883	-7.8732	0	-244.938	0.55447	-612.12	0.60139	-988.991	0.56504	-1140.01	0.52185	-1225.16	0.1971	-1259.88	0.50875
782.898	0.51621	259.613	0.55389	-7.6142	0.52161	-244.678	0.49467	-611.875	0.57458	-988.729	0.5743	-1139.74	0.5127	-1224.89	0.18645	-1259.6	0
783.162	0.54159	259.861	0	-7.3552	0.56508	-244.417	0.59252	-611.629	0.58607	-988.468	0.59592	-1139.48	0.53101	-1224.62	0.21841	-1259.33	0.46179
783.425	0.49082	260.108	0.57068	-7.0963	0.52782	-244.157	0.60883	-611.384	0	-988.206	0.59592	-1139.22	0.52795	-1224.36	0.1971	-1259.05	0.49701
783.688	0.47389	260.356	0.59662	-6.8373	0.58992	-243.897	0.57078	-611.139	0.5516	-987.945	0.63606	-1138.96	0.53864	-1224.09	0.17579	-1258.78	0.53614
783.952	0.50774	260.604	0.59662	-6.5783	0.59613	-243.637	0.50011	-610.894	0.60139	-987.683	0	-1138.7	0.51117	-1223.82	0.27168	-1258.5	0.62224
784.215	0.60506	260.851	0.57068	-6.3193	0.54645	-243.376	0	-610.649	0.65885	-987.422	0.60827	-1138.44	0	-1223.55	0.27168	-1258.22	0.56353
784.479	0	261.099	0	-6.0604	0	-243.116	0.6795	-610.403	0.55926	-987.16	0.53417	-1138.18	0.55695	-1223.28	0	-1257.95	0.59484
784.742	0.5839	261.347	0.55084	-5.8014	0.5775	-242.856	0.5599	-610.158	0.62821	-986.899	0.57122	-1137.92	0.54474	-1223.01	0.1971	-1257.67	0.59093
785.005	0.55429	261.594	0.6134	-5.5424	0.59613	-242.596	0.57621	-609.913	0	-986.637	0.68546	-1137.66	0.53253	-1222.74	0.30897	-1257.4	0.57136
785.269	0.55006	261.842	0.57678	-5.2834	0.58992	-242.336	0.61426	-609.668	0.65885	-986.376	0.62988	-1137.4	0.56458	-1222.47	0.25037	-1257.12	0.55179
785.532	0.52467	262.09	0.58899	-5.0245	0.47814	-242.075	0.64688	-609.423	0.56309	-986.114	0.5496	-1137.14	0.59967	-1222.2	0.26103	-1256.85	0
785.795	0.54582	262.337	0.61493	-4.7655	0.5775	-241.815	0.59252	-609.178	0.69333	-985.853	0	-1136.88	0.57678	-1221.93	0.30364	-1256.57	0.5244
786.059	0.5966	262.585	0	-4.5065	0	-241.555	0	-608.932	0.56692	-985.591	0.57739	-1136.62	0	-1221.66	0.28234	-1256.3	0.54397
786.322	0.54582	262.833	0.6424	-4.2475	0.61475	-241.295	0.63057	-608.687	0	-985.33	0.62371	-1136.36	0.53711	-1221.4	0.25037	-1256.02	0.58702
786.586	0	263.081	0.57678	-3.9885	0.56508	-241.034	0.60883	-608.442	0.67034	-985.068	0.55887	-1136.1	0.54016	-1221.13	0	-1255.75	0.63789
786.849	0.55429	263.328	0.58899	-3.7296	0.50919	-240.774	0.61426	-608.197	0.56309	-984.807	0.67311	-1135.84	0.53864	-1220.86	0.3729	-1255.47	0.54005
787.112	0.57121	263.576	0.56763	-3.4706	0.68927	-240.514	0.57621	-607.952	0.60139	-984.545	0.55887	-1135.58	0.58289	-1220.59	0.23439	-1255.2	0.66137
787.376	0.54159	263.824	0	-3.2116	0.41605	-240.254	0.60339	-607.706	0.64736	-984.284	0.62679	-1135.32	0.55389	-1220.32	0.33028	-1254.92	0.69268
787.639	0.57544	264.071	0.61798	-2.9526	0.49677	-239.994	0.58708	-607.461	0	-984.022	0	-1135.06	0.5661	-1220.05	0.35159	-1254.64	0.6418
787.903	0.55429	264.319	0.58136	-2.6936	0	-239.733	0	-607.216	0.58224	-983.761	0.69472	-1134.8	0	-1219.78	0.26635	-1254.37	0.59484
788.166	0.57121	264.567	0.59967	-2.4347	0.5154	-239.473	0.50554	-606.971	0.60906	-983.5	0.60209	-1134.54	0.55237	-1219.51	0.37822	-1254.1	0
788.429	0	264.815	0.57068	-2.1757	0.63959	-239.213	0.57621	-606.726	0.64353	-983.238	0.57122	-1134.28	0.55084	-1219.24	0.39953	-1253.82	0.67702
788.693	0.60083	265.062	0	-1.9167	0.5775	-238.953	0.58708	-606.481	0.6397	-982.976	0.62371	-1134.02	0.59814	-1218.97	0.36757	-1253.54	0.58702
788.956	0.55852	265.31	0.63019	-1.6577	0.56508	-238.692	0.59796	-606.235	0	-982.715	0.61136	-1133.76	0.54169	-1218.71	0	-1253.27	0.53223
789.219	0.52467	265.558	0.64545	-1.3988	0.47193	-238.432	0.54903	-605.99	0.67034	-982.453	0.53417	-1133.5	0.55847	-1218.44	0.44215	-1252.99	0.56353
789.483	0.52467	265.805	0.6073	-1.1398	0.55887	-238.172	0	-605.745	0.63587	-982.192	0	-1133.24	0	-1218.17	0.43682	-1252.72	0.64572
789.746	0.56698	266.053	0.54321	-0.8808	0	-237.912	0.64144	-605.5	0.56692	-981.931	0.56504	-1132.98	0.5722	-1217.9	0.45813	-1252.44	0.67311
790.01	0.5289	266.301	0.63324	-0.6218	0.57129	-237.651	0.5599	-605.255	0.61289	-981.669	0.62371	-1132.72	0.54474	-1217.63	0.37822	-1252.17	0.6418
790.273	0	266.548	0	-0.3629	0.54645	-237.391	0.61426	-605.009	0	-981.408	0.53725	-1132.46	0.55084	-1217.36	0.46878	-1251.89	0.64572
790.536	0.57967	266.796	0.65155	-0.1039	0.52782	-237.131	0.57078	-604.764	0.74312	-981.146	0.58357	-1132.2	0.67291	-1217.09	0.3729	-1251.62	0.66137
790.8	0.54159	267.044	0.59662	0.1551	0.4533	-236.871	0.58708	-604.519	0.60522	-980.885	0.61444	-1131.94	0.55847	-1216.82	0.44748	-1251.34	0
791.063	0.57967	267.291	0.60577	0.4141	0.63959	-236.611	0.54903	-604.274	0.60906	-980.623	0.56504	-1131.68	0.61646	-1216.55	0	-1251.07	0.63006
791.326	0.55006	267.539	0.64392	0.6731	0	-236.35	0	-604.029	0.57075	-980.362	0	-1131.42	0	-1216.29	0.45813	-1250.79	0.57136
791.59	0.49082	267.787	0	0.932	0.6458	-236.09	0.62514	-603.784	0	-980.1	0.59901	-1131.16	0.59662	-1216.02	0.55402	-1250.52	0.73573
791.853	0.62622	268.035	0.64087	1.191	0.67064	-235.83	0.60339	-603.538	0.58224	-979.839	0.62679	-1130.9	0.67444	-1215.75	0.4528	-1250.24	0.72399
792.116	0.51621	268.282	0.55847	1.45	0.56508	-235.57	0.53272	-603.293	0.62821	-979.577	0.62679	-1130.64	0.59967	-1215.48	0.49542	-1249.97	0.68094
792.38	0	268.53	0.62103	1.709	0.55887	-235.309	0.61426	-603.048	0.70482	-979.316	0.68546	-1130.38	0.57983	-1215.21	0.54336	-1249.69	0.62224
792.643	0.54159	268.778	0.5722	1.9679	0.54645	-235.049	0.54903	-602.803	0.64736	-979.054	0.60518	-1130.12	0.62408	-1214.94	0.45813	-1249.41	0.6105
792.907	0.64314	269.025	0	2.2269	0.72653	-234.789	0.5599	-602.558	0	-978.793	0.56813	-1129.86	0.64087	-1214.67	0.44748	-1249.14	0.63006
793.17	0.6516	269.273	0.5661	2.4859	0	-234.529	0	-602.312	0.65502	-978.531	0	-1129.6	0	-1214.4	0.52205	-1248.87	0.66528
793.433	0.60083	269.521	0.58136	2.7449	0.63959	-234.268	0.58165	-602.067	0.58607	-978.27	0.62679	-1129.34	0.63934	-1214.13	0	-1248.59	0.69659
793.697	0.54159	269.768	0.61646	3.0039	0.58992	-234.008	0.51098	-601.822	0.60906	-978.008	0.53725	-1129.08	0.63019	-1213.86	0.58065	-1248.31	0
793.96	0.58814	270.016	0.63477	3.2628	0.60854	-233.748	0.55447	-601.577	0.62821	-977.747	0.58357	-1128.82	0.61493	-1213.6	0.46878	-1248.04	0.69268
794.223	0	270.264	0	3.5218	0.60233	-233.488	0.66319	-601.332	0	-977.485	0.64532	-1128.55	0.65918	-1213.33	0.57	-1247.76	0.74747
794.487	0.48236	270.512	0.60883	3.7808	0.61475	-233.227	0.47293	-601.087	0.60906	-977.224	0.61444	-1128.29	0.66071	-1213.06	0.54869	-1247.49	0.66137
794.75	0.56275	270.759	0.59052	4.0398	0	-232.967	0.47293	-600.841	0.56309	-976.962	0.64223	-1128.03	0.6134	-1212.79	0.51673	-1247.21	0.65746
795.014	0.48236	271.007	0.54779	4.2987	0.54645	-232.707	0	-600.596	0.5899	-976.701	0	-1127.77	0	-1212.52	0.59663	-1246.94	0.67702
795.277	0.5289	271.255	0.58899	4.5577	0.67685	-232.447	0.5599	-600.351	0.61672	-976.439	0.57122	-1127.51	0.63477	-1212.25	0.6286	-1246.66	0.74355
795.54	0.50351	271.502	0.60272	4.8167	0.63338	-232.187	0.64144	-600.106	0	-976.178	0.58974	-1127.25	0.60425	-1211.98	0	-1246.39	0.74355
795.804	0.60929	271.75	0	5.0757	0.54645	-231.926	0.5599	-599.861	0.59756	-975.916	0.54034	-1126.99	0.66681	-1211.71	0.62327	-1246.11	0.67311
796.067	0	271.998	0.65155	5.3347	0.54024	-231.666	0.59796	-599.615	0.61289	-975.655	0.53725	-1126.73	0.62561	-1211.44	0.54869	-1245.84	0.64572
796.331	0.49082	272.245	0.56305	5.5936	0.55266	-231.406	0.51642	-599.37	0.60139	-975.393	0.52799	-1126.47	0.62561	-1211.17	0.5114	-1245.56	0
796.594	0.5966	272.493	0.52338	5.8526	0	-231.146	0	-599.125	0.59756	-975.132	0.5743	-1126.21	0	-1210.9	0.55402	-1245.29	0.64572
796.857	0.58814	272.741	0.52795	6.1116	0.65822	-230.885	0.51642	-598.88	0	-974.87	0	-1125.95	0.59509	-1210.64	0.49009	-1245.01	0.69659
797.121	0.63891	272.988	0	6.3706	0.56508	-230.625	0.60883	-598.635	0.67417	-974.609	0.60827	-1125.69	0.59509	-1210.37	0.59663	-1244.73	--
797.384	0.54582	273.236	0.49438	6.6295	0.5775	-230.365	0.59796	-598.389	0.66268	-974.347	0.58357	-1125.43	0.62714	-1210.1	0.58065	-1244.46	0.65746
797.647	0.5839	273.484	0.55237	6.8885	0.60854	-230.105	0.56534	-598.144	0.59373	-974.086	0.62371	-1125.17	0.66681	-1209.83	0.61261	-1244.18	0.62224
797.911	0	273.732	0.53711	7.1475	0.57129	-229.845	0.50011	-597.899	0.53628	-973.824	0.60827	-1124.91	0.63171	-1209.56	0	-1243.91	0.6418
798.174	0.53313	273.979	0.57373	7.4065	0.4533	-229.584	0.65232	-597.654	0	-973.563	0.5496	-1124.65	0.60577	-1209.29	0.60196	-1243.63	0.64572
798.438	0.5839	274.227	0	7.6655	0	-229.324	0	-597.409	0.52095	-973.302	0.54034	-1124.39	0	-1209.02	0.60196	-1243.36	0.5831
798.701	0.51621	274.475	0.55084	7.9244	0.65201	-229.064	0.65232	-597.164	0.60522	-973.04	0	-1124.13	0.63782	-1208.75	0.6499	-1243.08	0.62224
798.964	0.53736	274.722	0.53711	8.1834	0.54024	-228.804	0.63057	-596.918	0.52478	-972.779	0.58048	-1123.87	0.64697	-1208.48	0.57533	-1242.81	0
799.228	0.59237	274.97	0.52643	8.4424	0.62096	-228.543	0.59796	-596.673	0.60906	-972.517	0.53417	-1123.61	0.6424	-1208.21	0.63925	-1242.53	0.67311
799.491	0.60506	275.218	0.46997	8.7014	0.52161	-228.283	0.50554	-596.428	0	-972.255	0.61136	-1123.35	0.61493	-1207.95	0.69252	-1242.26	0.64572
799.754	0.51197	275.466	0.52032	8.9603	0.68306	-228.023	0.53272	-596.183	0.65885	-971.994	0.53417	-1123.09	0.62256	-1207.68	0.63392	-1241.98	0.67702
800.018	0	275.713	0	9.2193	0	-227.763	0.65232	-595.938	0.47499	-971.733	0.54343	-1122.83	0.59357	-1207.41	0	-1241.71	0.57527
800.281	0.60506	275.961	0.54321	9.4783	0.59613	-227.502	0	-595.692	0.56692	-971.471	0.51255	-1122.57	0	-1207.14	0.6286	-1241.43	0.60267
800.544	0.5839	276.209	0.52795	9.7373	0.63338	-227.242	0.60339	-595.447	0.5516	-971.21	0	-1122.31	0.61951	-1206.87	0.53271	-1241.16	0.63006
800.808	0.59237	276.456	0.50201	9.9962	0.52161	-226.982	0.58165	-595.202	0.55926	-970.948	0.53725	-1122.05	0.6546	-1206.6	0.64458	-1240.88	0.67311
801.071	0.60083	276.704	0.44403	10.2552	0.6458	-226.722	0.53816	-594.957	0	-970.687	0.56504	-1121.79	0.56915	-1206.33	0.65523	-1240.61	0.57136
801.335	0.60929	276.952	0	10.5142	0.49677	-226.462	0.5599	-594.712	0.47116	-970.425	0.53725	-1121.53	0.58746	-1206.06	0.55934	-1240.33	0.63789
801.598	0.60083	277.199	0.50507	10.7732	0.57129	-226.201	0.52185	-594.467	0.48648	-970.164	0.5496	-1121.27	0.62561	-1205.79	0.57	-1240.06	0
801.861	0	277.447	0.53558	11.0321	0	-225.941	0.51642	-594.221	0.58607	-969.902	0.45389	-1121.01	0.58289	-1205.53	0.58598	-1239.78	0.64963
802.125	0.52467	277.695	0.42877	11.2911	0.5775	-225.681	0	-593.976	0.48265	-969.641	0.60518	-1120.75	0	-1205.26	0	-1239.51	0.55571
802.388	0.56275	277.942	0.47455	11.5501	0.50298	-225.421	0.59796	-593.731	0	-969.379	0	-1120.49	0.60425	-1204.99	0.61261	-1239.23	0.50875
802.652	0.64314	278.19	0	11.8091	0.58371	-225.16	0.55447	-593.486	0.60139	-969.118	0.58666	-1120.23	0.62714	-1204.72	0.61261	-1238.95	0.6418
802.915	0.54159	278.438	0.46387	12.0681	0.45951	-224.9	0.5599	-593.241	0.51712	-968.856	0.46315	-1119.97	0.62714	-1204.45	0.61261	-1238.68	0.50092
803.178	0.60506	278.686	0.48981	12.327	0.5154	-224.64	0.60339	-592.995	0.60906	-968.595	0.44771	-1119.71	0.63019	-1204.18	0.5114	-1238.4	0.50092
803.442	0.63045	278.933	0.4303	12.586	0	-224.38	0.50011	-592.75	0.57075	-968.333	0.49094	-1119.45	0.56915	-1203.91	0.59131	-1238.13	0.52831
803.705	0	279.181	0.45166	12.845	0.55266	-224.119	0.61426	-592.505	0	-968.072	0.41375	-1119.19	0.54932	-1203.64	0.63392	-1237.85	0.45396
803.968	0.6643	279.429	0.44708	13.104	0.50298	-223.859	0	-592.26	0.49031	-967.81	0.41683	-1118.93	0	-1203.37	0.64458	-1237.58	0.42656
804.232	0.55006	279.676	0	13.3629	0.6458	-223.599	0.48924	-592.015	0.42902	-967.549	0	-1118.67	0.62256	-1203.1	0.61794	-1237.3	0
804.495	0.44004	279.924	0.40436	13.6219	0.49056	-223.339	0.55447	-591.77	0.47882	-967.287	0.44771	-1118.4	0.57678	-1202.84	0	-1237.03	0.46179
804.759	0.55429	280.172	0.43335	13.8809	0.53403	-223.078	0.6197	-591.524	0.49797	-967.026	0.53417	-1118.14	0.58899	-1202.57	0.59663	-1236.75	0.46179
805.022	0.63468	280.419	0.43793	14.1399	0.4533	-222.818	0.57621	-591.279	0	-966.764	0.4261	-1117.88	0.59357	-1202.3	0.60729	-1236.48	0.46961
805.285	0.61352	280.667	0.39825	14.3989	0	-222.558	0.50554	-591.034	0.49031	-966.503	0.41683	-1117.62	0.60577	-1202.03	0.71383	-1236.2	0.42265
805.549	0.49082	280.915	0	14.6578	0.41605	-222.298	0	-590.789	0.4137	-966.241	0.42918	-1117.36	0	-1201.76	0.59131	-1235.93	0.407
805.812	0	281.163	0.42114	14.9168	0.5154	-222.037	0.5599	-590.544	0.43285	-965.98	0.45697	-1117.1	0.53558	-1201.49	0.63925	-1235.65	0.42265
806.075	0.46966	281.41	0.3952	15.1758	0.50298	-221.777	0.49467	-590.298	0.45583	-965.718	0	-1116.84	0.56915	-1201.22	0.61794	-1235.38	0.45396
806.339	0.55852	281.658	0.41199	15.4348	0.43467	-221.517	0.60883	-590.053	0	-965.457	0.44462	-1116.58	0.54779	-1200.95	0.53271	-1235.1	0.44613
806.602	0.52044	281.906	0.35858	15.6937	0.49677	-221.257	0.57078	-589.808	0.47499	-965.196	0.45697	-1116.32	0.58289	-1200.68	0	-1234.83	0.42265
806.865	0.48236	282.153	0	15.9527	0.50919	-220.997	0.63057	-589.563	0.49797	-964.934	0.45697	-1116.06	0.5188	-1200.41	0.55934	-1234.55	0.41091
807.129	0.47389	282.401	0.37384	16.2117	0	-220.736	0.56534	-589.318	0.53628	-964.672	0.46006	-1115.8	0.52185	-1200.14	0.50607	-1234.28	0
807.392	0.51621	282.649	0.35095	16.4707	0.52161	-220.476	0	-589.073	0.43668	-964.411	0.38596	-1115.54	0	-1199.88	0.64458	-1234	0.44613
807.656	0	282.896	0.3479	16.7297	0.48435	-220.216	0.5436	-588.827	0	-964.149	0.41375	-1115.28	0.54321	-1199.61	0.64458	-1233.72	0.39134
807.919	0.53313	283.144	0.36011	16.9886	0.42846	-219.956	0.44575	-588.582	0.47499	-963.888	0	-1115.02	0.61188	-1199.34	0.67121	-1233.45	0.3796
808.182	0.52467	283.392	0.33875	17.2476	0.49056	-219.695	0.57621	-588.337	0.41753	-963.627	0.35508	-1114.76	0.53406	-1199.07	0.60729	-1233.17	0.36004
808.446	0.49928	283.639	0	17.5066	0.50919	-219.435	0.41313	-588.092	0.42136	-963.365	0.41683	-1114.5	0.54016	-1198.8	0.61794	-1232.9	0.39134
808.709	0.41466	283.887	0.30212	17.7656	0	-219.175	0.51642	-587.847	0.45583	-963.104	0.31803	-1114.24	0.51422	-1198.53	0.63392	-1232.62	0.36786
808.972	0.52467	284.135	0.31128	18.0246	0.4533	-218.915	0.50554	-587.601	0	-962.842	0.33347	-1113.98	0.52643	-1198.26	0	-1232.35	0.36395
809.236	0.46543	284.383	0.26245	18.2835	0.42226	-218.655	0	-587.356	0.44817	-962.581	0.31494	-1113.72	0	-1197.99	0.69252	-1232.07	0.33264
809.499	0	284.63	0.29449	18.5425	0.50919	-218.394	0.45119	-587.111	0.44434	-962.319	0.32112	-1113.46	0.55389	-1197.72	0.57533	-1231.8	0.41482
809.763	0.5966	284.878	0	18.8015	0.53403	-218.134	0.53272	-586.866	0.39455	-962.058	0	-1113.2	0.47455	-1197.45	0.60196	-1231.52	0
810.026	0.53736	285.126	0.27924	19.0604	0.36016	-217.874	0.39139	-586.621	0.42136	-961.796	0.31803	-1112.94	0.52185	-1197.19	0.66056	-1231.25	0.39134
810.289	0.50351	285.373	0.32043	19.3194	0.40363	-217.614	0.45119	-586.376	0	-961.535	0.35508	-1112.68	0.48065	-1196.92	0.6499	-1230.97	0.35612
810.553	0.43158	285.621	0.29907	19.5784	0	-217.353	0.45119	-586.13	0.38305	-961.273	0.32729	-1112.42	0.45166	-1196.65	0.57533	-1230.7	0.30525
810.816	0.43158	285.869	0.25177	19.8374	0.44088	-217.093	0.45119	-585.885	0.35241	-961.012	0.32112	-1112.16	0.49896	-1196.38	0.57533	-1230.42	0.30133
811.08	0.44004	286.116	0	20.0964	0.37258	-216.833	0	-585.64	0.39838	-960.75	0.30259	-1111.9	0	-1196.11	0	-1230.14	0.27394
811.343	0	286.364	0.25635	20.3553	0.29185	-216.573	0.50554	-585.395	0.42136	-960.489	0.29333	-1111.64	0.52948	-1195.84	0.72448	-1229.87	0.29351
811.606	0.38927	286.612	0.29907	20.6143	0.31669	-216.312	0.40226	-585.15	0	-960.227	0	-1111.38	0.48065	-1195.57	0.73514	-1229.6	0.3483
811.87	0.5289	286.86	0.25024	20.8733	0.36637	-216.052	0.45119	-584.904	0.38305	-959.966	0.27789	-1111.12	0.45471	-1195.3	0.70317	-1229.32	0.26611
812.133	0.42735	287.107	0.22583	21.1323	0	-215.792	0.4077	-584.659	0.43285	-959.704	0.28715	-1110.86	0.4425	-1195.03	--	-1229.04	0.24263
812.396	0.52467	287.355	0	21.3912	0.2608	-215.532	0.33159	-584.414	0.34092	-959.443	0.2995	-1110.6	0.44861	-1194.76	0.64458	-1228.77	0
812.66	0.45697	287.603	0.21973	21.6502	0.35395	-215.272	0.41857	-584.169	0.37156	-959.181	0.31803	-1110.34	0.49438	-1194.49	0.71916	-1228.49	0.28177
812.923	0.38927	287.85	0.21362	21.9092	0.385	-215.011	0	-583.924	0	-958.92	0.33038	-1110.08	0	-1194.23	0.64458	-1228.22	0.3483
813.187	0.52044	288.098	0.25787	22.1682	0.34774	-214.751	0.42401	-583.679	0.35624	-958.658	0.25319	-1109.82	0.51575	-1193.96	0.60729	-1227.94	0.25437
813.45	0	288.346	0.20752	22.4272	0.32911	-214.491	0.4077	-583.433	0.4137	-958.397	0	-1109.56	0.46234	-1193.69	0	-1227.67	0.23872
813.713	0.41466	288.593	0.24872	22.6861	0.385	-214.231	0.42401	-583.188	0.40221	-958.135	0.25936	-1109.3	0.5188	-1193.42	--	-1227.39	0.28568
813.977	0.41889	288.841	0	22.9451	0	-213.97	0.45119	-582.943	0.34092	-957.874	0.2748	-1109.04	0.44098	-1193.15	0.69252	-1227.12	0.2622
814.24	0.38081	289.089	0.20447	23.2041	0.40363	-213.71	0.43488	-582.698	0	-957.612	0.24393	-1108.78	0.41809	-1192.88	0.6286	-1226.84	0.18393
814.503	0.37234	289.337	0.18616	23.4631	0.42226	-213.45	0	-582.453	0.31793	-957.351	0.2007	-1108.52	0	-1192.61	0.66589	-1226.57	0.22307
814.767	0.42735	289.584	0.2121	23.722	0.29806	-213.19	0.43488	-582.207	0.30644	-957.089	0.22231	-1108.26	0.40283	-1192.34	0.57	-1226.29	0.17219
815.03	0.42312	289.832	0.18463	23.981	0.29806	-212.929	0.38595	-581.962	0.35241	-956.828	0.23775	-1108	0.43945	-1192.07	0.72981	-1226.02	0
815.293	0	290.08	0	24.24	0.24218	-212.669	0.42401	-581.717	0.27197	-956.567	0	-1107.74	0.45166	-1191.81	0.57533	-1225.74	0.23872
815.557	0.40619	290.327	0.21057	24.499	0.23597	-212.409	0.37508	-581.472	0.26048	-956.305	0.16056	-1107.48	0.3952	-1191.54	0	-1225.47	0.25829
815.82	0.3935	290.575	0.20599	24.7579	0	-212.149	0.34247	-581.227	0	-956.043	0.16365	-1107.21	0.39368	-1191.27	0.6499	-1225.19	0.27785
816.084	0.34696	290.823	0.17395	25.0169	0.31048	-211.888	0.35877	-580.982	0.24898	-955.782	0.19761	-1106.95	0.39978	-1191	0.59131	-1224.91	0.26611
816.347	0.37234	291.07	0.15717	25.2759	0.2546	-211.628	0	-580.736	0.34092	-955.52	0.176	-1106.69	0	-1190.73	0.66589	-1224.64	0.22698
816.61	0.34696	291.318	0	25.5349	0.34774	-211.368	0.36965	-580.491	0.32177	-955.259	0.19143	-1106.43	0.37384	-1190.46	0.69785	-1224.36	0.19176
816.874	0.40619	291.566	0.17853	25.7939	0.28564	-211.108	0.43488	-580.246	0.27963	-954.997	0.15438	-1106.17	0.39673	-1190.19	0.68187	-1224.09	0.22307
817.137	0	291.814	0.15259	26.0528	0.31669	-210.848	0.30985	-580.001	0	-954.736	0	-1105.91	0.39063	-1189.92	0.68187	-1223.81	0.23089
817.4	0.35542	292.061	0.13428	26.3118	0	-210.587	0.33159	-579.756	0.23749	-954.475	0.18526	-1105.65	0.36621	-1189.65	0.62327	-1223.54	0.19959
817.664	0.41889	292.309	0.10223	26.5708	0.3229	-210.327	0.36421	-579.51	0.29878	-954.213	0.17908	-1105.39	0.38757	-1189.38	0.75645	-1223.26	0
817.927	0.41466	292.557	0.13275	26.8298	0.23597	-210.067	0.34247	-579.265	0.31793	-953.952	0.14821	-1105.13	0.3891	-1189.12	0	-1222.99	0.23089
818.191	0.37658	292.804	0	27.0888	0.24839	-209.807	0	-579.02	0.29878	-953.69	0.16982	-1104.87	0	-1188.85	0.60196	-1222.71	0.21915
818.454	0.33003	293.052	0.13886	27.3477	0.24218	-209.546	0.25549	-578.775	0	-953.429	0.12659	-1104.61	0.36469	-1188.58	0.53804	-1222.44	0.19959
818.717	0.30465	293.3	0.1297	27.6067	0.21113	-209.286	0.26636	-578.53	0.21834	-953.167	0.12042	-1104.35	0.35858	-1188.31	0.7085	-1222.16	0.22307
818.981	0.3385	293.547	0.13428	27.8657	0.16145	-209.026	0.26093	-578.285	0.28729	-952.906	0	-1104.09	0.35095	-1188.04	0.73514	-1221.89	0.21915
819.244	0	293.795	0.10681	28.1247	0	-208.766	0.212	-578.039	0.22983	-952.644	0.13277	-1103.83	0.32959	-1187.77	0.58598	-1221.61	0.18002
819.508	0.30465	294.043	0	28.3836	0.24839	-208.506	0.33159	-577.794	0.26814	-952.383	0.13586	-1103.57	0.32806	-1187.5	0.6499	-1221.34	0.20741
819.771	0.31734	294.291	0.12207	28.6426	0.21734	-208.245	0.28267	-577.549	0	-952.121	0.11424	-1103.31	0.31586	-1187.23	0.67121	-1221.06	0.19567
820.034	0.35119	294.538	0.13275	28.9016	0.22976	-207.985	0	-577.304	0.21834	-951.86	0.11733	-1103.05	0	-1186.96	0	-1220.79	0.14088
820.298	0.22848	294.786	0.10376	29.1606	0.19871	-207.725	0.32072	-577.059	0.25665	-951.598	0.10498	-1102.79	0.31281	-1186.69	0.64458	-1220.51	0.12914
820.561	0.28772	295.034	0.08392	29.4196	0.15524	-207.465	0.28811	-576.813	0.17237	-951.337	0.12968	-1102.53	0.28992	-1186.42	0.50075	-1220.23	0
820.824	0.2708	295.281	0	29.6785	0.19871	-207.204	0.23375	-576.568	0.18004	-951.075	0	-1102.27	0.31891	-1186.16	0.61261	-1219.96	0.18784
821.088	0	295.529	0.11597	29.9375	0	-206.944	0.28267	-576.323	0	-950.814	0.1513	-1102.01	0.27924	-1185.89	0.68719	-1219.68	0.14088
821.351	0.29195	295.777	0.1297	30.1965	0.18629	-206.684	0.28267	-576.078	0.23366	-950.552	0.13894	-1101.75	0.27924	-1185.62	0.61794	-1219.41	0.19567
821.614	0.24964	296.024	0.11444	30.4555	0.23597	-206.424	0.19569	-575.833	0.15705	-950.291	0.09881	-1101.49	0.29907	-1185.35	--	-1219.13	0.20741
821.878	0.27926	296.272	0.08698	30.7144	0.20492	-206.163	0	-575.588	0.16471	-950.029	0.09572	-1101.23	0	-1185.08	0.57533	-1218.86	0.17219
822.141	0.23272	296.52	0.08087	30.9734	0.18008	-205.903	0.23375	-575.342	0.19919	-949.768	0.11424	-1100.97	0.29144	-1184.81	0	-1218.58	0.13697
822.405	0.26657	296.767	0	31.2324	0.1304	-205.643	0.20657	-575.097	0	-949.506	0.12351	-1100.71	0.29297	-1184.54	0.6499	-1218.31	0.10958
822.668	0.20733	297.015	0.09766	31.4914	0	-205.383	0.19569	-574.852	0.1762	-949.245	0	-1100.45	0.27008	-1184.27	0.64458	-1218.03	0.11349
822.931	0	297.263	0.07935	31.7503	0.15524	-205.123	0.20113	-574.607	0.17237	-948.983	0.10807	-1100.19	0.25024	-1184	0.59663	-1217.76	0.15654
823.195	0.23272	297.511	0.08087	32.0093	0.13661	-204.862	0.19569	-574.362	0.1762	-948.722	0.13586	-1099.93	0.28839	-1183.73	0.6286	-1217.48	0
823.458	0.19887	297.758	0.09003	32.2683	0.15524	-204.602	0	-574.116	0.16088	-948.46	0.06793	-1099.67	0	-1183.47	0.63925	-1217.21	0.11349
823.721	0.22002	298.006	0	32.5273	0.17387	-204.342	0.24462	-573.871	0	-948.199	0.09881	-1099.41	0.24567	-1183.2	0.54336	-1216.93	0.16828
823.985	0.19887	298.254	0.06866	32.7862	0.19871	-204.082	0.19569	-573.626	0.16471	-947.937	0.08028	-1099.15	0.23346	-1182.93	0.60196	-1216.66	0.10566
824.248	0.18617	298.501	0.06256	33.0452	0.17387	-203.821	0.23375	-573.381	0.13407	-947.676	0.08337	-1098.89	0.22125	-1182.66	0.60729	-1216.38	0.07827
824.512	0.20733	298.749	0.07935	33.3042	0	-203.561	0.22287	-573.136	0.19153	-947.414	0	-1098.63	0.22736	-1182.39	0	-1216.11	0.12914
824.775	0.21579	298.997	0.05646	33.5632	0.17387	-203.301	0.20657	-572.891	0.13024	-947.153	0.06793	-1098.37	0.23499	-1182.12	0.60196	-1215.83	0.1448
825.038	0	299.245	0	33.8221	0.18629	-203.041	0.20113	-572.645	0	-946.891	0.09572	-1098.11	0.2182	-1181.85	0.53271	-1215.56	0.09784
825.302	0.21156	299.492	0.07324	34.0811	0.13661	-202.78	0	-572.4	0.11492	-946.63	0.06793	-1097.85	0	-1181.58	0.55402	-1215.28	0.07436
825.565	0.2031	299.74	0.05493	34.3401	0.1304	-202.52	0.19026	-572.155	0.17237	-946.369	0.07719	-1097.59	0.21362	-1181.31	0.71916	-1215.01	0.10958
825.828	0.15655	299.988	0.05646	34.5991	0.16145	-202.26	0.17939	-571.91	0.12258	-946.107	0.0741	-1097.33	0.22278	-1181.05	0.50607	-1214.73	0
826.092	0.13963	300.235	0.04425	34.8581	0	-202	0.14134	-571.665	0.14173	-945.846	0.05558	-1097.07	0.22888	-1180.78	0.57	-1214.45	0.13306
826.355	0.21579	300.483	0.05646	35.117	0.14282	-201.739	0.19026	-571.419	0	-945.584	0	-1096.81	0.21057	-1180.51	0.56467	-1214.18	0.12523
826.619	0.18617	300.731	0	35.376	0.10556	-201.479	0.16308	-571.174	0.13407	-945.323	0.05867	-1096.55	0.21362	-1180.24	0	-1213.9	0.13697
826.882	0	300.978	0.06409	35.635	0.16145	-201.219	0.14677	-570.929	0.11875	-945.061	0.05558	-1096.29	0.177	-1179.97	0.66056	-1213.63	0.09392
827.145	0.11001	301.226	0.05341	35.894	0.10556	-200.959	0	-570.684	0.13024	-944.8	0.05249	-1096.03	0	-1179.7	0.66589	-1213.35	0.09001
827.409	0.19463	301.474	0.05493	36.153	0.14282	-200.699	0.10872	-570.439	0.09193	-944.538	0.0741	-1095.77	0.18463	-1179.43	0.49009	-1213.08	0.12914
827.672	0.16502	301.721	0.05646	36.4119	0.12419	-200.438	0.11959	-570.194	0	-944.277	0.06175	-1095.51	0.177	-1179.16	0.49009	-1212.8	0.07044
827.936	0.16925	301.969	0	36.6709	0	-200.178	0.14134	-569.948	0.10342	-944.015	0.08028	-1095.24	0.15869	-1178.89	0.4528	-1212.53	0.10958
828.199	0.16502	302.217	0.0473	36.9299	0.10556	-199.918	0.11416	-569.703	0.08427	-943.754	0	-1094.98	0.16327	-1178.62	0.50607	-1212.25	0.07827
828.462	0.13963	302.464	0.05188	37.1889	0.0621	-199.658	0.15764	-569.458	0.12641	-943.492	0.03705	-1094.72	0.15869	-1178.36	0.41551	-1211.98	0
828.726	0	302.712	0.03967	37.4478	0.11177	-199.397	0.14677	-569.213	0.05363	-943.231	0.07102	-1094.46	0.14801	-1178.09	0.47411	-1211.7	0.11349
828.989	0.11847	302.96	0.0412	37.7068	0.09314	-199.137	0	-568.968	0	-942.969	0.0494	-1094.2	0	-1177.82	0	-1211.43	0.12523
829.252	0.15655	303.208	0	37.9658	0.10556	-198.877	0.12503	-568.722	0.04597	-942.708	0.06484	-1093.94	0.14343	-1177.55	0.52205	-1211.15	0.09392
829.516	0.17348	303.455	0.04272	38.2248	0.10556	-198.617	0.1359	-568.477	0.0881	-942.446	0.06793	-1093.68	0.12665	-1177.28	0.5114	-1210.88	0.07044
829.779	0.14386	303.703	0.02289	38.4837	0	-198.357	0.10872	-568.232	0.09959	-942.185	0.05867	-1093.42	0.12665	-1177.01	0.45813	-1210.6	0.07044
830.043	0.11001	303.951	0.02594	38.7427	0.0621	-198.096	0.08698	-567.987	0.08427	-941.923	0	-1093.16	0.13428	-1176.74	0.47411	-1210.33	0.09001
830.306	0.15655	304.198	0.03662	39.0017	0.08073	-197.836	0.09785	-567.742	0	-941.662	0.04323	-1092.9	0.09766	-1176.47	0.44215	-1210.05	0.07044
830.569	0	304.446	0	39.2607	0.06831	-197.576	0.1359	-567.497	0.05363	-941.4	0.05558	-1092.64	0.13275	-1176.2	0.37822	-1209.78	0.07827
830.833	0.08886	304.694	0.0351	39.5197	0.05589	-197.315	0	-567.251	0.06129	-941.139	0.03705	-1092.38	0	-1175.93	0.3942	-1209.5	0.06261
831.096	0.12694	304.942	0.01831	39.7786	0.1304	-197.055	0.16851	-567.006	0.0498	-940.877	0.01544	-1092.12	0.1297	-1175.66	0	-1209.22	0.08218
831.359	0.10578	305.189	0.02594	40.0376	0	-196.795	0.10872	-566.761	0.08427	-940.616	0.03705	-1091.86	0.12207	-1175.4	0.34093	-1208.95	0
831.623	0.08462	305.437	0.03357	40.2966	0.0621	-196.535	0.0761	-566.516	0.04597	-940.354	0.03396	-1091.6	0.09766	-1175.13	0.36224	-1208.67	0.07044
831.886	0.11001	305.685	0.02289	40.5556	0.08073	-196.275	0.1359	-566.271	0	-940.093	0	-1091.34	0.09155	-1174.86	0.30897	-1208.4	0.05479
832.149	0.08886	305.932	0	40.8146	0.06831	-196.014	0.0761	-566.025	0.08427	-939.831	0.03396	-1091.08	0.08392	-1174.59	0.41019	-1208.12	0.07827
832.413	0.11001	306.18	0.02899	41.0735	0.0621	-195.754	0	-565.78	0.0498	-939.57	0.0494	-1090.82	0	-1174.32	0.31963	-1207.85	0.07827
832.676	0	306.428	0.02136	41.3325	0.02484	-195.494	0.03805	-565.535	0.04214	-939.308	0.02779	-1090.56	0.10681	-1174.05	0.33028	-1207.57	0.09001
832.94	0.08886	306.675	0.01678	41.5915	0.06831	-195.234	0.08698	-565.29	0.02681	-939.047	0.04323	-1090.3	0.0885	-1173.78	0.26635	-1207.3	0.03131
833.203	0.11424	306.923	0.01984	41.8505	0	-194.974	0.08698	-565.045	0	-938.785	0.01853	-1090.04	0.10071	-1173.51	0.28766	-1207.02	0.07436
833.466	0.08886	307.171	0	42.1095	0.05589	-194.713	0.08154	-564.8	0.03064	-938.524	0.00926	-1089.78	0.09613	-1173.24	0	-1206.75	0.07436
833.73	0.08886	307.418	0.02289	42.3684	0.05589	-194.453	0.11959	-564.554	0.03831	-938.263	0	-1089.52	0.07782	-1172.97	0.30897	-1206.47	0.0587
833.993	0.08039	307.666	0.01984	42.6274	0.04968	-194.193	0.06523	-564.309	0.03831	-938.001	0.03088	-1089.26	0.05951	-1172.7	0.23439	-1206.2	0
834.256	0.0677	307.914	0.01984	42.8864	0.06831	-193.933	0	-564.064	0.03831	-937.74	0.02161	-1089	0	-1172.44	0.22906	-1205.92	0.07827
834.52	0	308.162	0.01678	43.1453	0.0621	-193.672	0.08698	-563.819	0	-937.478	0.01853	-1088.74	0.07019	-1172.17	0.2557	-1205.64	0.04696
834.783	0.07616	308.409	0	43.4043	0	-193.412	0.07067	-563.574	0.03447	-937.216	0.02161	-1088.48	0.08087	-1171.9	0.29832	-1205.37	0.06261
835.047	0.05077	308.657	0.01831	43.6633	0.05589	-193.152	0.06523	-563.328	0.03064	-936.955	0.02161	-1088.22	0.06561	-1171.63	0.19178	-1205.1	0.06653
835.31	0.04654	308.905	0.01678	43.9223	0.03726	-192.892	0.02718	-563.083	0.03447	-936.693	0.00926	-1087.96	0.05646	-1171.36	0.19178	-1204.82	0.07436
835.573	0.05924	309.152	0.01373	44.1813	0.05589	-192.631	0.04892	-562.838	0.06129	-936.432	0	-1087.7	0.07172	-1171.09	0	-1204.54	0.07436
835.837	0.11001	309.4	0.01068	44.4402	0.05589	-192.371	0.03805	-562.593	0	-936.171	0.01544	-1087.44	0.05035	-1170.82	0.18645	-1204.27	0.07044
836.1	0.06347	309.648	0.02289	44.6992	0.04347	-192.111	0	-562.348	0.01915	-935.909	0.0247	-1087.18	0	-1170.55	0.14916	-1203.99	0.07044
836.364	0	309.896	0	44.9582	0.02484	-191.851	0.03805	-562.103	0.03064	-935.648	0.01853	-1086.92	0.06409	-1170.28	0.14383	-1203.72	0.07436
836.627	0.05924	310.143	0.01068	45.2172	0	-191.59	0.05436	-561.857	0.02681	-935.386	0.01853	-1086.66	0.04425	-1170.02	0.23972	-1203.44	0
836.89	0.03808	310.391	0.03204	45.4761	0.01863	-191.33	0.00544	-561.612	0.03447	-935.125	0.01544	-1086.4	0.04425	-1169.75	0.18645	-1203.17	0.07044
837.154	0.0677	310.639	0.02441	45.7351	0.0621	-191.07	0.05436	-561.367	0	-934.863	0.01235	-1086.14	0.05341	-1169.48	0.1172	-1202.89	0.07827
837.417	0.05077	310.886	0.00763	45.9941	0.01863	-190.81	0.05436	-561.122	0.02298	-934.602	0	-1085.88	0.03815	-1169.21	0.13318	-1202.62	0.04305
837.68	0.0677	311.134	0	46.2531	0.03726	-190.549	0.0598	-560.877	0.02298	-934.34	0.02161	-1085.62	0.05035	-1168.94	0.10654	-1202.34	0.03522
837.944	0.04231	311.382	0.01373	46.512	0.04968	-190.289	0	-560.631	0.01532	-934.079	0.01544	-1085.36	0	-1168.67	0	-1202.07	0.09001
838.207	0.03808	311.629	0.01373	46.771	0.05589	-190.029	0.04892	-560.386	0.02298	-933.817	0.01853	-1085.1	0.03815	-1168.4	0.12785	-1201.79	0.0861
838.471	0	311.877	0.00763	47.03	0	-189.769	0.01631	-560.141	0	-933.556	0.01853	-1084.84	0.04272	-1168.13	0.07991	-1201.52	0.07436
838.734	0.04231	312.125	0.01526	47.289	0.04347	-189.509	0.02174	-559.896	0.03831	-933.294	0.01544	-1084.58	0.03967	-1167.86	0.09056	-1201.24	0.0861
838.997	0.06347	312.372	0	47.5479	0.00621	-189.248	0.0598	-559.651	0.03447	-933.033	0.01853	-1084.32	0.0351	-1167.59	0.12252	-1200.97	0.03131
839.261	0.02962	312.62	0.00916	47.8069	0.03726	-188.988	0.02174	-559.406	0.02298	-932.771	0	-1084.06	0.01373	-1167.33	0.10654	-1200.69	0
839.524	0.04654	312.868	0.00763	48.0659	0.02484	-188.728	0	-559.16	0.00383	-932.51	0.00926	-1083.79	0	-1167.06	0.06925	-1200.41	0.03522
839.787	0.04231	313.115	0.00305	48.3249	0.02484	-188.468	0.01631	-558.915	0	-932.248	0.01544	-1083.53	0.03357	-1166.79	0.08523	-1200.14	0.05479
840.051	0.03385	313.363	0.0061	48.5839	0	-188.207	0.05436	-558.67	0.01149	-931.987	0.01235	-1083.27	0.02899	-1166.52	0	-1199.86	0.07827
840.314	0	313.611	0.0061	48.8428	0.02484	-187.947	0.02174	-558.425	0.01532	-931.725	0.0247	-1083.01	0.02441	-1166.25	0.07991	-1199.59	0.06261
840.577	0.01269	313.859	0	49.1018	0.00621	-187.687	0.03805	-558.18	0.00383	-931.464	0.00926	-1082.75	0.01984	-1165.98	0.03196	-1199.31	0.04305
840.841	0.03808	314.106	0.0061	49.3608	0.01863	-187.427	0.02174	-557.934	0.01149	-931.202	0.00926	-1082.49	0.02441	-1165.71	0.07458	-1199.04	0.06653
841.104	0.00846	314.354	0.00305	49.6198	0.01863	-187.167	0.01087	-557.689	0	-930.941	0	-1082.23	0.01526	-1165.44	0.0586	-1198.76	0.05087
841.368	0.03808	314.602	0.0061	49.8788	0.01242	-186.906	0	-557.444	0.00383	-930.679	0	-1081.97	0	-1165.17	0.04262	-1198.49	0.02739
841.631	0.01269	314.849	0.00153	50.1377	0.01242	-186.646	0.02718	-557.199	0.00383	-930.418	0.00618	-1081.71	0.02441	-1164.9	0.03729	-1198.21	0.03522
841.894	0.03385	315.097	0	50.3967	0	-186.386	0.02174	-556.954	0.02298	-930.156	0.00309	-1081.45	0.01678	-1164.63	0.04794	-1197.94	0
842.158	0	315.345	0.00916	50.6557	0.03726	-186.126	0.01631	-556.709	0.01915	-929.895	0.00926	-1081.19	0.01221	-1164.37	0	-1197.66	0.06261
842.421	0.03808	315.592	0.00458	50.9147	0.00621	-185.865	0.02174	-556.463	0	-929.633	0.01235	-1080.93	0.02289	-1164.1	0.05327	-1197.39	0.04696
842.684	0.02962	315.84	0.0061	51.1737	0.01242	-185.605	0.01087	-556.218	0.00766	-929.372	0.00309	-1080.67	0.02289	-1163.83	0.02131	-1197.11	0.0587
842.948	0.02539	316.088	0.00305	51.4326	0.02484	-185.345	0.00544	-555.973	0.00766	-929.11	0	-1080.41	0.02899	-1163.56	0.02664	-1196.84	0.03522
843.211	0.02116	316.336	0	51.6916	0.01863	-185.085	0	-555.728	0.00766	-928.849	0.00618	-1080.15	0	-1163.29	0.02664	-1196.56	0.04305
843.475	0.01269	316.583	0.01068	51.9506	0	-184.824	0.01087	-555.483	0	-928.587	0.00618	-1079.89	0.00763	-1163.02	0.02131	-1196.29	0.02348
843.738	0.02539	316.831	0.00305	52.2096	0.01863	-184.564	0	-555.237	0	-928.326	0.00618	-1079.63	0.01221	-1162.75	0.01065	-1196.01	0.02739
844.001	0.00846	317.079	0.00763	52.4685	0.02484	-184.304	0.02718	-554.992	0.01149	-928.064	0.00618	-1079.37	0.00763	-1162.48	0.01065	-1195.73	0.03913
844.265	0	317.326	0.0061	52.7275	0.02484	-184.044	0	-554.747	0.00383	-927.803	0.00309	-1079.11	0.00458	-1162.21	0.01065	-1195.46	0.02739
844.528	0.01269	317.574	0.00305	52.9865	0.02484	-183.784	0.00544	-554.502	0.01149	-927.542	0.00309	-1078.85	0.00763	-1161.94	0	-1195.18	0.01957
844.791	0.02116	317.822	0	53.2455	0.00621	-183.523	0.01631	-554.257	0.00383	-927.28	0	-1078.59	0.00458	-1161.68	0.02131	-1194.91	0
845.055	0.01692	318.07	0	53.5044	0.01242	-183.263	0	-554.012	0	-927.019	0.00309	-1078.33	0	-1161.41	0.02131	-1194.63	0.04696
845.318	0.02539	318.317	0.00305	53.7634	0	-183.003	0.01631	-553.766	0.00383	-926.757	0.00618	-1078.07	0.00916	-1161.14	0.02664	-1194.36	0.02348
845.582	0.02116	318.565	0.00153	54.0224	0	-182.743	0.02174	-553.521	0.00383	-926.496	0.00309	-1077.81	0.01373	-1160.87	0.00533	-1194.08	0.03131
845.845	0.00423	318.813	0	54.2814	0	-182.482	0.01087	-553.276	0.00383	-926.234	0	-1077.55	0.01221	-1160.6	0.01598	-1193.81	0.03131
846.108	0	319.06	0	54.5403	0.00621	-182.222	0	-553.031	0	-925.973	0	-1077.29	0.00916	-1160.33	0.00533	-1193.53	0.03522
846.372	0.00846	319.308	0.00458	54.7993	0.00621	-181.962	0.00544	-552.786	0.00766	-925.711	0.00618	-1077.03	0.00763	-1160.06	0.00533	-1193.26	0.01565
846.635	0.00423	319.556	0	55.0583	0	-181.702	0.00544	-552.54	0	-925.45	0	-1076.77	0.0061	-1159.79	0	-1192.98	0.03131
846.898	0.02539	319.803	0	55.3173	0.00621	-181.441	0	-552.295	0.00766	-925.188	0.00618	-1076.51	0	-1159.52	0.01065	-1192.71	0.03131
847.162	0.00846	320.051	0.00153	55.5763	0	-181.181	0.00544	-552.05	0.01149	-924.927	0	-1076.25	0.00305	-1159.26	0.01065	-1192.43	0.03131
847.425	0.01692	320.299	0	55.8352	0.02484	-180.921	0	-551.805	0.00766	-924.665	0.00309	-1075.99	0.00305	-1158.99	0.02131	-1192.16	0
847.689	0.00846	320.546	0.00305	56.0942	0	-180.661	0.01631	-551.56	0	-924.404	0.00309	-1075.73	0.00763	-1158.72	0	-1191.88	0.02739
847.952	0	320.794	0.00305	56.3532	0.00621	-180.4	0	-551.315	0	-924.142	0.00309	-1075.47	0.00305	-1158.45	0	-1191.61	0.01565
848.215	0.01269	321.042	0.00305	56.6122	0.01242	-180.14	0.00544	-551.069	0.00766	-923.881	0.00309	-1075.21	0.00153	-1158.18	0.01065	-1191.33	0.01174
848.479	0.01692	321.29	0	56.8711	0	-179.88	0	-550.824	0.00383	-923.619	0	-1074.95	0	-1157.91	0.01065	-1191.06	0.03131
848.742	0	321.537	0	57.1301	0	-179.62	0	-550.579	0.00383	-923.358	0	-1074.69	0.00153	-1157.64	0.00533	-1190.78	0.00783
849.005	0	321.785	0	57.3891	0	-179.36	0.00544	-550.334	0.00383	-923.096	0	-1074.43	0.0061	-1157.37	0	-1190.51	0.01565
849.269	0.00846	322.033	0	57.6481	0.00621	-179.099	0	-550.089	0	-922.835	0.00618	-1074.17	0.00153	-1157.1	0.00533	-1190.23	0.01174
849.532	0	322.28	0.00458	57.907	0.01242	-178.839	0	-549.843	0.01149	-922.573	0	-1073.91	0	-1156.83	0	-1189.95	0.00783
849.795	0	322.528	0	58.166	0.01863	-178.579	0.00544	-549.598	0.00383	-922.312	0.00618	-1073.64	0.00153	-1156.57	0.01065	-1189.68	0.01174
850.059	0.00846	322.776	0.00153	58.425	0.01242	-178.319	0	-549.353	0	-922.05	0.00309	-1073.38	0.00153	-1156.3	0	-1189.4	0
850.322	0.00846	323.024	0	58.684	0	-178.058	0	-549.108	0	-921.789	0	-1073.12	0	-1156.03	0	-1189.13	0.01174
850.586	0.00423	323.271	0	58.943	0	-177.798	0	-548.863	0	-921.527	0.00309	-1072.87	0	-1155.76	0	-1188.85	0.00783
850.849	0.00846	323.519	0.00153	59.2019	0	-177.538	0.00544	-548.618	0	-921.266	0.00309	-1072.61	0	-1155.49	0	-1188.58	0.01174
851.112	0.01269	323.767	0	59.4609	0.00621	-177.278	0	-548.372	0	-921.004	0	-1072.34	0	-1155.22	0	-1188.3	0.00783
851.376	0.00423	324.014	0	59.7199	0.00621	-177.018	0.00544	-548.127	0	-920.743	0	-1072.08	0.00305	-1154.95	0	-1188.03	0.00783
851.639	0	324.262	0	59.9789	0	-176.757	0.00544	-547.882	0	-920.481	0	-1071.82	0	-1154.68	0	-1187.75	0.00391
851.903	0	324.51	0.00305	60.2379	0.01242	-176.497	0	-547.637	0	-920.22	0	-1071.56	0.00153	-1154.41	0	-1187.48	0
852.166	0	324.757	0.00153	60.4968	0	-176.237	0	-547.392	0	-919.958	0	-1071.3	0	-1154.14	0	-1187.2	0
852.429	0.00846	325.005	0	60.7558	0	-175.976	0	-547.146	0	-919.697	0.00309	-1071.04	0.00305	-1153.88	0	-1186.93	0
852.693	0	325.253	0.00153	61.0148	0.00621	-175.716	0	-546.901	0	-919.436	0	-1070.78	0.00153	-1153.61	0	-1186.65	0
852.956	0.01269	325.5	0	61.2738	0	-175.456	0	-546.656	0	-919.174	0	-1070.52	0.00153	-1153.34	0	-1186.38	0
853.219	0	325.748	0	61.5327	0	-175.196	0	-546.411	0	-918.913	0	-1070.26	0.00153	-1153.07	0	-1186.1	0
853.483	0	325.996	0	61.7917	0	-174.936	0	-546.166	0	-918.651	0	-1070	0.00153	-1152.8	0	-1185.83	0
853.746	0	326.243	0	62.0507	0	-174.675	0	-545.921	0.00383	-918.39	0	-1069.74	0.00153	-1152.53	0	-1185.55	0.00783
854.01	0	326.491	0	62.3097	0	-174.415	0	-545.675	0.00383	-918.128	0	-1069.48	0	-1152.26	0	-1185.28	0.00783
854.273	0.00423	326.739	0	62.5686	0	-174.155	0.00544	-545.43	0	-917.867	0	-1069.22	0	-1151.99	0	-1185	0
854.536	0.00423	326.987	0	62.8276	0.00621	-173.895	0	-545.185	0	-917.605	0	-1068.96	0	-1151.72	0	-1184.72	0.00783
854.8	0	327.234	0	63.0866	0.00621	-173.635	0	-544.94	0	-917.344	0	-1068.7	0	-1151.45	0	-1184.45	0.00391
855.063	0.00423	327.482	0	63.3456	0	-173.374	0	-544.695	0	-917.082	0	-1068.44	0	-1151.18	0	-1184.17	0
855.327	0	327.73	0	63.6046	0	-173.114	0	-544.449	0	-916.821	0	-1068.18	0	-1150.92	0	-1183.9	0
855.59	0	327.977	0	63.8635	0	-172.854	0	-544.204	0	-916.559	0	-1067.92	0	-1150.65	0	-1183.62	0
855.853	0	328.225	0	64.1225	0	-172.594	0	-543.959	0	-916.298	0	-1067.66	0	-1150.38	0	-1183.35	0
856.117	0	328.473	0	64.3815	0	-172.333	0	-543.714	0	-916.036	0	-1067.4	0	-1150.11	0	-1183.07	0.00391
856.38	0.00423	328.721	0.00153	64.6405	0.01242	-172.073	0.00544	-543.469	0.00383	-915.775	0.00309	-1067.14	0.00153	-1149.84	0.00533	-1182.8	0.00391
856.643	0	328.968	0	64.8995	0	-171.813	0	-543.224	0	-915.513	0	-1066.88	0	-1149.57	0	-1182.52	0
856.907	0	329.216	0	65.1584	0	-171.553	0	-542.978	0	-915.252	0	-1066.62	0	-1149.3	0	-1182.25	0
857.17	0	329.464	0	65.4174	0	-171.292	0	-542.733	0	-914.99	0	-1066.36	0	-1149.03	0	-1181.97	0
857.433	0	329.711	0	65.6764	0	-171.032	0	-542.488	0	-914.729	0	-1066.1	0	-1148.76	0	-1181.7	0
857.697	0	329.959	0	65.9354	0	-170.772	0	-542.243	0	-914.467	0	-1065.84	0	-1148.49	0	-1181.42	0
857.96	0	330.207	0	66.1943	0	-170.512	0	-541.998	0	-914.206	0	-1065.58	0	-1148.23	0	-1181.14	0
858.224	0	330.454	0	66.4533	0	-170.251	0	-541.753	0	-913.944	0	-1065.32	0	-1147.96	0	-1180.87	0
858.487	0	330.702	0	66.7123	0	-169.991	0	-541.507	0	-913.683	0	-1065.06	0	-1147.69	0	-1180.6	0
858.75	0	330.95	0	66.9713	0	-169.731	0	-541.262	0	-913.421	0	-1064.8	0	-1147.42	0	-1180.32	0
859.014	0	331.197	0	67.2302	0	-169.471	0	-541.017	0	-913.16	0	-1064.54	0	-1147.15	0	-1180.04	0
859.277	0	331.445	0	67.4892	0	-169.21	0	-540.772	0	-912.898	0	-1064.28	0	-1146.88	0	-1179.77	0
859.54	0	331.693	0	67.7482	0	-168.95	0	-540.527	0	-912.637	0	-1064.02	0	-1146.61	0	-1179.49	0

## Sheet: Fig 4c
k	Φ	error
0	4.208	0.02606
0.05	4.75367	0.02963
0.1	5.01334	0.01138
0.15	5.29	0.04085
0.2	5.57733	0.02053
0.4	6.001	0.01709
0.6	6.11	0.03464
0.8	6.20667	0.00577
1	6.24667	0.01528

## Sheet: Fig 4e
Φ	Error	Q	Error
4.208	0.02606	-1.29833	0.13512
4.75367	0.02963	-0.435	0.09121
5.01334	0.01138	-0.18	0.04359
5.29	0.04085	0.33333	0.05774
5.57733	0.02053	0.60667	0.08963
6.001	0.01709	1.18333	0.1124
6.11	0.03464	1.62	0.12646
6.20667	0.00577	1.67	0.06557
6.24667	0.01528	1.71667	0.15371

## Sheet: Fig 5b
	DT		FDT
	Vsp	Error	Vsp	Error
Original	816.67	11.55	-1203.33	25.17
Water	826.67	11.55	-1220	10
Acid	823.33	15.28	-1236.67	15.28
Alkali	836.67	5.77	-1180	17.32
Salt	830	18.87	-1210	36.06

## Sheet: Fig 5c
	DT		FDT
	Q	Error	Q	Error
Original	-1.32	0.06	1.79	0.07
Acid	-1.44	0.06	1.77	0.03
Alkali	-1.35	0.03	1.67	0.04
Salt	-1.4	0.09	1.65	0.07
